# Supplementary material for: Pseudomonas aeruginosa cleaves the decoding center of Caenorhabditis elegans ribosomes
Source: PLoS Biol. 2020 Dec 1;18(12):e3000969. doi: 10.1371/journal.pbio.3000969 (PMC7707567; doi:10.1371/journal.pbio.3000969)
Supplement: S1 Data — Separate sheets are named after the corresponding figure panel. Each sheet contains the numerical values and statistics used for the corresponding plots. (XLSX) [file pbio.3000969.s007.xlsx]

## Sheet: Fig 1C
Condition	H69-cleaved rRNA (%)	Biological replicate
on HB101	0	1
on HB101	0	2
on HB101	0	3
on PA14	26.5	1
on PA14	27.8	2
on PA14	24.9	3
Welch t-test comparison calculated with ‘t.test’ function in R (version 3.5.2)

## Sheet: Fig 2A
Condition	H69-cleaved rRNA (%)	Biological replicate
on wt	25.6	1
on wt	21.5	2
on wt	19.4	3
on lasR	0	1
on lasR	0	2
on lasR	0	3
on rhlR	0	1
on rhlR	0	2
on rhlR	0	3
on gacA	0	1
on gacA	0	2
on gacA	0	3
on PA14-27700	3.2	1
on PA14-27700	2.4	2
on PA14-27700	0	3
Welch t-test comparisons calculated with ‘t.test’ function in R (version 3.5.2)

## Sheet: Fig 2C
Condition	H69-cleaved rRNA (%)	Biological replicate
on wt	22.9	1
on wt	21.5	2
on wt	24.2	3
on toxA	23	1
on toxA	24.9	2
on toxA	23.9	3
Welch t-test comparison calculated with ‘t.test’ function in R (version 3.5.2)

## Sheet: Fig 2D
Condition	H69-cleaved rRNA (%)	Biological replicate
on PA14 wt	20.3	1
on PA14 wt	24.6	2
on PA14 wt	21.6	3
on E. coli toxA	0	1
on E. coli toxA	0	2
on E. coli toxA	0	3
on E. coli v. control	0	1
on E. coli v. control	0	2
on E. coli v. control	0	3
Welch t-test comparisons calculated with ‘t.test’ function in R (version 3.5.2)

## Sheet: Fig 2E
Condition	H69-cleaved rRNA (%)	Biological replicate
wt	20.5	1
wt	21	2
wt	24.3	3
pmk-1(lf)	37	1
pmk-1(lf)	40.1	2
pmk-1(lf)	36.6	3
fshr-1(lf)	39.2	1
fshr-1(lf)	37.6	2
fshr-1(lf)	36.8	3
zip-2(lf)	39.4	1
zip-2(lf)	35.3	2
zip-2(lf)	41.8	3
Welch t-test comparisons calculated with ‘t.test’ function in R (version 3.5.2)

## Sheet: Fig 2F
Condition	H69-cleaved rRNA (%)	Biological replicate
wt	18.1	1
wt	21	2
wt	24.3	3
dyn-1(ts)	5	1
dyn-1(ts)	3.1	2
dyn-1(ts)	3.8	3
e. vector	23.2	1
e. vector	19.8	2
e. vector	18	3
dyn-1(RNAi)	5.1	1
dyn-1(RNAi)	3.9	2
dyn-1(RNAi)	5.3	3
Welch t-test comparisons calculated with ‘t.test’ function in R (version 3.5.2)

## Sheet: Fig 3A
time (h)	H69-cleaved rRNA (%) replicate1	H69-cleaved rRNA (%) replicate2	H69-cleaved rRNA (%) replicate3	average H69-cleaved rRNA	stdev
0	0	0	0	0	0
8	10.8	7.8	9.1	9.23	1.5
16	18.9	20.6	22.5	20.66	1.8
24	21.6	26.6	22.5	23.56	2.66
Average and standard deviation values were calculated in R (version 3.5.2)
No statistical test was conducted

## Sheet: Fig 3B
sample	tissue IP	H69-cleaved rRNA (%)	Biological replicate
input	intestine	25.8	1
input	intestine	30.9	2
input	intestine	26.2	3
IP	intestine	43.7	1
IP	intestine	51.1	2
IP	intestine	46.3	3
input	muscle	20	1
input	muscle	28.3	2
input	muscle	22.5	3
IP	muscle	12.2	1
IP	muscle	17	2
IP	muscle	13.6	3
Welch t-test comparisons calculated with ‘t.test’ function in R (version 3.5.2)

## Sheet: Fig S1B
Condition	H69-cleaved rRNA replicate1	H69-cleaved rRNA replicate2	H69-cleaved rRNA replicate3	total RNA replicate1	total RNA replicate2	total RNA replicate3
on E. coli	0	0	0	23.33	24.5	27.14
on PA14	26.5	27.8	24.9	5	4.6	5.1
on E.f.	0	0	0	7.6	8.3
starved	0	0	0	7.7	4.9	5.4
Welch t-test comparisons calculated with ‘t.test’ function in R (version 3.5.2)

## Sheet: Fig S5A
Genotype	H69-cleaved rRNA (%)	Biological replicate
wt	20.5	1
wt	21	2
wt	24.3	3
ced3(lf)	20.3	1
ced3(lf)	24.2	2
ced3(lf)	23.2	3
Welch t-test comparison calculated with ‘t.test’ function in R (version 3.5.2)

[truncated: 1 more sheets: Fig S5B]
