# Supplementary material for: Pseudomonas aeruginosa cleaves the decoding center of Caenorhabditis elegans ribosomes
Source: PLoS Biol. 2020 Dec 1;18(12):e3000969. doi: 10.1371/journal.pbio.3000969 (PMC7707567; doi:10.1371/journal.pbio.3000969)
Supplement: S2 Table — (XLSX) [file pbio.3000969.s009.xlsx]

## Sheet: Table S2 Bacterial strains
Strain abbreviation	Abbreviation used in the manuscript
Species	Species of thebacterial strain
Annotation	Strain description
Other name	Genotype information or locus name
Mutant ID	Mutant ID in the PA14NR library (for transposon insertion mutants only)
Reference	Pubmed ID of article that describes the strain
Strain abbreviation	Species	Annotation	Other name	Mutant ID	Reference
OP50	Escherichia coli	standard bacterial food for C. elegans
HB101	Escherichia coli	standard bacterial food for C. elegans
cry5B	Escherichia coli	E. coli with cry5B encoding plasmid			27576487
cry6A vector control	Escherichia coli	E. coli with plasmid vector control	JM103 PQE9		27576487
cry6A	Escherichia coli	E. coli with cry6A encoding plasmid	JM103 PQE9-Cry6A		27576487
E. coli v. control	Escherichia coli	E. coli BL21 with plasmid vector control	pET100		22520464
E.coli toxA	Escherichia coli	E. coli BL21 with toxA encoding plasmid	pET100 toxA		22520464
dyn-1 (RNAi)	Escherichia coli	E. coli with dyn-1 targeting plasmid
E. coli empty vector	Escherichia coli	E. coli with empty plasmid L4440 (RNAi control)
PA14 wt	Pseudomonas aeruginosa	PA14 wild clinical isolate
gacA	Pseudomonas aeruginosa	PA14 gacA clean deletion
rhlR	Pseudomonas aeruginosa	PA14 rhlR clean deletion
lasR	Pseudomonas aeruginosa	PA14 lasR clean deletion
toxA	Pseudomonas aeruginosa	PA14 toxA mutant	PA14_49560	27774
exoU	Pseudomonas aeruginosa	exoU lipase	PA14_51530	41532
pvdS	Pseudomonas aeruginosa	pyoverdin biosynthesis	PA14_33260	34241
pvdF	Pseudomonas aeruginosa	pyoverdin biosynthesis	PA14_33700	36052
pvdP	Pseudomonas aeruginosa	pyoverdin biosynthesis	PA14_33740	31341
rhlB	Pseudomonas aeruginosa	rhamnolipid biosynthesis	PA14_19110	27130
rhlA	Pseudomonas aeruginosa	rhamnolipid biosynthesis	PA14_19100	23291
pchH	Pseudomonas aeruginosa	pyochelin biosynthesis	PA14_09300	23790
Δphz	Pseudomonas aeruginosa	phenazine biosynthesis
aprD	Pseudomonas aeruginosa	type I secretion system	PA14_48120	26606
aprF	Pseudomonas aeruginosa	type I secretion system	PA14_48090	29882
xcpR	Pseudomonas aeruginosa	type II secretion system	PA14_23990	48094
pscD	Pseudomonas aeruginosa	type III secretion system	PA14_42340	6764
tps1	Pseudomonas aeruginosa	type V secretion system	PA14_00490	54678
aaaA	Pseudomonas aeruginosa	type V secretion system	PA14_04290	40486
hcpA	Pseudomonas aeruginosa	type VI secretion system	PA14_44890	38192
hcp1	Pseudomonas aeruginosa	type VI secretion system	PA14_01030	36995
hcpC	Pseudomonas aeruginosa	type VI secretion system	PA14_03240	56255
z2	Pseudomonas aeruginosa	P. aeruginosa isolate collection member
z22	Pseudomonas aeruginosa	P. aeruginosa isolate collection member
z21	Pseudomonas aeruginosa	P. aeruginosa isolate collection member
z20	Pseudomonas aeruginosa	P. aeruginosa isolate collection member
z19	Pseudomonas aeruginosa	P. aeruginosa isolate collection member
z18	Pseudomonas aeruginosa	P. aeruginosa isolate collection member
z28	Pseudomonas aeruginosa	P. aeruginosa isolate collection member
z27	Pseudomonas aeruginosa	P. aeruginosa isolate collection member
z26	Pseudomonas aeruginosa	P. aeruginosa isolate collection member
z7	Pseudomonas aeruginosa	P. aeruginosa isolate collection member
z8	Pseudomonas aeruginosa	P. aeruginosa isolate collection member
z3	Pseudomonas aeruginosa	P. aeruginosa isolate collection member
z10	Pseudomonas aeruginosa	P. aeruginosa isolate collection member
z1	Pseudomonas aeruginosa	P. aeruginosa isolate collection member
z11	Pseudomonas aeruginosa	P. aeruginosa isolate collection member
z17	Pseudomonas aeruginosa	P. aeruginosa isolate collection member
z15	Pseudomonas aeruginosa	P. aeruginosa isolate collection member
z13	Pseudomonas aeruginosa	P. aeruginosa isolate collection member
z12	Pseudomonas aeruginosa	P. aeruginosa isolate collection member
pao1	Pseudomonas aeruginosa	P. aeruginosa isolate collection member
cig1	Pseudomonas aeruginosa	P. aeruginosa isolate collection member
z5	Pseudomonas aeruginosa	P. aeruginosa isolate collection member
be171	Pseudomonas aeruginosa	P. aeruginosa isolate collection member
bei173	Pseudomonas aeruginosa	P. aeruginosa isolate collection member
bei77	Pseudomonas aeruginosa	P. aeruginosa isolate collection member
ci27	Pseudomonas aeruginosa	P. aeruginosa isolate collection member
pak	Pseudomonas aeruginosa	P. aeruginosa isolate collection member
atcc27853	Pseudomonas aeruginosa	P. aeruginosa isolate collection member
s35004	Pseudomonas aeruginosa	P. aeruginosa isolate collection member
6077	Pseudomonas aeruginosa	P. aeruginosa isolate collection member
u2504	Pseudomonas aeruginosa	P. aeruginosa isolate collection member
udl	Pseudomonas aeruginosa	P. aeruginosa isolate collection member
z6	Pseudomonas aeruginosa	P. aeruginosa isolate collection member
cf18	Pseudomonas aeruginosa	P. aeruginosa isolate collection member
msh10	Pseudomonas aeruginosa	P. aeruginosa isolate collection member
e2	Pseudomonas aeruginosa	P. aeruginosa isolate collection member
p62	Pseudomonas aeruginosa	P. aeruginosa isolate collection member
pa103	Pseudomonas aeruginosa	P. aeruginosa isolate collection member
z32	Pseudomonas aeruginosa	P. aeruginosa isolate collection member
z33	Pseudomonas aeruginosa	P. aeruginosa isolate collection member
z34	Pseudomonas aeruginosa	P. aeruginosa isolate collection member
z35	Pseudomonas aeruginosa	P. aeruginosa isolate collection member
z36	Pseudomonas aeruginosa	P. aeruginosa isolate collection member
z9	Pseudomonas aeruginosa	P. aeruginosa isolate collection member
z37	Pseudomonas aeruginosa	P. aeruginosa isolate collection member
wc55	Pseudomonas aeruginosa	P. aeruginosa isolate collection member
atcc33988	Pseudomonas aeruginosa	P. aeruginosa isolate collection member
z4	Pseudomonas aeruginosa	P. aeruginosa isolate collection member
z16	Pseudomonas aeruginosa	P. aeruginosa isolate collection member
z14	Pseudomonas aeruginosa	P. aeruginosa isolate collection member
z23	Pseudomonas aeruginosa	P. aeruginosa isolate collection member
JUb136	Pseudomonas putida
JUb139	Pseudomonas putida
JUb137	Pseudomonas fluorescens
JUb239	Pseudomonas fragi
JUb176	Pseudomonas tolaasii
JUb177	Pseudomonas tolaasii
JUb135	Pseudomonas oryzohabitants
JUb168	Pseudomonas psychrotolerans
JUb228	Pseudomonas rhizosphaerae
JUb249	Pseudomonas rhizosphaerae
NCTC8305	Staphylococcus aereus
SLI344	Salmonella enterica
mmH594	Enterococcus faecalis
NA	Bacillus thurigiensis
