# Supplementary material for: Pseudomonas aeruginosa cleaves the decoding center of Caenorhabditis elegans ribosomes
Source: PLoS Biol. 2020 Dec 1;18(12):e3000969. doi: 10.1371/journal.pbio.3000969 (PMC7707567; doi:10.1371/journal.pbio.3000969)
Supplement: S3 Table — (XLSX) [file pbio.3000969.s010.xlsx]

## Sheet: Table S3 Features of the P. aeruginosa collection
Strain	Strain of P.aeruginosa
H69 cleavage	Capability to induce H69 cleavage in worms
Virulence (days)	Strain virulence, expressed as median survival of worms exposed to the respective bacteria (data from PMID: 31823826 )
Genome ID	Genome ID of the strain (from the PATRIC Database)
irg-1::GFP expression	Capability to induce the irg-1::GFP reporter in worms after 12 or 24 h
hsp-4::GFP expression	Capability to induce the hsp-4::GFP reporter in worms after 12 or 24 h
hsp-6::GFP expression	Capability to induce the hsp-6::GFP reporter in worms after 12 or 24 h
T24B8.5::GFP expression	Capability to induce the T24B8.5::GFP reporter in worms after 12 or 24 h
Strain	H69 cleavage	Virulence (days)	Genome ID	irg-1::GFP expression	hsp-4::GFP expression	hsp-6::GFP expression	T24B8.5::GFP expression
z9	1	1.46	287.892	yes
cf18	1	1.69	1.40249e+06	yes
wc55	1	2.25	1.33386e+06	yes
PA14	1	2.29	208963	yes	yes	no	yes
z3	1	2.47	287.102	yes
z6	1	2.73	287.922	yes
p62	1	2.73	1.40249e+06	yes
msh10	1	2.84	1.40249e+06	yes
bei73	1	3.2	1.16339e+06	yes
z20	1	3.23	287.104	yes
z2	1	3.35	287.105	yes
z19	1	3.47	287.105	yes
z10	0	3.52	287.885	no
6077	0	3.82	1.4025e+06	no
cig1	0	4.4	1.1634e+06	no	yes	no	yes
u2504	1	4.52	1.4025e+06	yes	yes	no	yes
z23	0	4.63	287.963	no	yes	no	yes
z5	1	4.82	287.928	yes
z13	1	5.08	287.118	yes	yes	no	yes
pa103	0	5.31	1.08193e+06	no
s35004	0	5.54	1.4025e+06	no
z17	0	5.78	287.11	no
e2	0	5.85	1.1634e+06	no
z36	0	6.08	287.887	no
z8	0	6.12	287.893	no
atcc33988	0	6.24	287.841	no
PAO1	0	6.42	208964	no
