# Supplementary material for: Pseudomonas aeruginosa cleaves the decoding center of Caenorhabditis elegans ribosomes
Source: PLoS Biol. 2020 Dec 1;18(12):e3000969. doi: 10.1371/journal.pbio.3000969 (PMC7707567; doi:10.1371/journal.pbio.3000969)
Supplement: S4 Table — (XLSX) [file pbio.3000969.s011.xlsx]

## Sheet: Table S4. Identified 26S 5' termini
Condition	Specifies worm samplex exposed to PA14 or HB101
Coordinate	Coordinate of the 5’ termini relative to the mature 26S rRNA molecule
RPM	Normalized reads per million (RPM)
logRPM	Logarithm of RPM
Reads	Number of mapped reads that start at the corresponding 5’ terminus
Condition	Coordinate	RPM	logRPM	Reads
on PA14	1	798933	5.90251	39540
on PA14	2	3212.71	3.50687	159
on PA14	3	505.142	2.70341	25
on PA14	4	525.348	2.72045	26
on PA14	5	343.497	2.53592	17
on PA14	6	383.908	2.58423	19
on PA14	7	545.554	2.73684	27
on PA14	8	40.4114	1.6065	2
on PA14	10	40.4114	1.6065	2
on PA14	12	60.6171	1.7826	3
on PA14	13	80.8228	1.90753	4
on PA14	14	20.2057	1.30547	1
on PA14	15	121.234	2.08363	6
on PA14	16	80.8228	1.90753	4
on PA14	18	20.2057	1.30547	1
on PA14	19	20.2057	1.30547	1
on PA14	20	20.2057	1.30547	1
on PA14	21	40.4114	1.6065	2
on PA14	23	20.2057	1.30547	1
on PA14	24	40.4114	1.6065	2
on PA14	25	40.4114	1.6065	2
on PA14	29	20.2057	1.30547	1
on PA14	31	20.2057	1.30547	1
on PA14	39	20.2057	1.30547	1
on PA14	41	40.4114	1.6065	2
on PA14	42	121.234	2.08363	6
on PA14	46	60.6171	1.7826	3
on PA14	47	40.4114	1.6065	2
on PA14	48	20.2057	1.30547	1
on PA14	49	60.6171	1.7826	3
on PA14	50	20.2057	1.30547	1
on PA14	51	20.2057	1.30547	1
on PA14	52	101.028	2.00444	5
on PA14	53	40.4114	1.6065	2
on PA14	54	80.8228	1.90753	4
on PA14	55	40.4114	1.6065	2
on PA14	56	141.44	2.15057	7
on PA14	57	990.079	2.99567	49
on PA14	58	282.88	2.4516	14
on PA14	59	20.2057	1.30547	1
on PA14	60	20.2057	1.30547	1
on PA14	62	20.2057	1.30547	1
on PA14	64	60.6171	1.7826	3
on PA14	65	20.2057	1.30547	1
on PA14	67	40.4114	1.6065	2
on PA14	68	121.234	2.08363	6
on PA14	69	101.028	2.00444	5
on PA14	72	40.4114	1.6065	2
on PA14	75	60.6171	1.7826	3
on PA14	76	40.4114	1.6065	2
on PA14	77	40.4114	1.6065	2
on PA14	80	20.2057	1.30547	1
on PA14	82	20.2057	1.30547	1
on PA14	84	20.2057	1.30547	1
on PA14	85	40.4114	1.6065	2
on PA14	92	20.2057	1.30547	1
on PA14	96	40.4114	1.6065	2
on PA14	98	20.2057	1.30547	1
on PA14	105	20.2057	1.30547	1
on PA14	106	202.057	2.30547	10
on PA14	107	2465.09	3.39183	122
on PA14	108	525.348	2.72045	26
on PA14	113	101.028	2.00444	5
on PA14	115	40.4114	1.6065	2
on PA14	123	40.4114	1.6065	2
on PA14	132	20.2057	1.30547	1
on PA14	141	20.2057	1.30547	1
on PA14	142	20.2057	1.30547	1
on PA14	143	20.2057	1.30547	1
on PA14	146	40.4114	1.6065	2
on PA14	147	40.4114	1.6065	2
on PA14	148	40.4114	1.6065	2
on PA14	149	101.028	2.00444	5
on PA14	151	40.4114	1.6065	2
on PA14	152	20.2057	1.30547	1
on PA14	153	101.028	2.00444	5
on PA14	154	20.2057	1.30547	1
on PA14	155	20.2057	1.30547	1
on PA14	156	20.2057	1.30547	1
on PA14	163	20.2057	1.30547	1
on PA14	165	20.2057	1.30547	1
on PA14	167	20.2057	1.30547	1
on PA14	168	20.2057	1.30547	1
on PA14	170	20.2057	1.30547	1
on PA14	171	121.234	2.08363	6
on PA14	175	20.2057	1.30547	1
on PA14	176	20.2057	1.30547	1
on PA14	180	20.2057	1.30547	1
on PA14	182	20.2057	1.30547	1
on PA14	183	60.6171	1.7826	3
on PA14	185	20.2057	1.30547	1
on PA14	187	20.2057	1.30547	1
on PA14	188	20.2057	1.30547	1
on PA14	190	20.2057	1.30547	1
on PA14	194	40.4114	1.6065	2
on PA14	195	40.4114	1.6065	2
on PA14	197	20.2057	1.30547	1
on PA14	198	20.2057	1.30547	1
on PA14	208	20.2057	1.30547	1
on PA14	209	60.6171	1.7826	3
on PA14	210	949.668	2.97757	47
on PA14	211	20.2057	1.30547	1
on PA14	212	20.2057	1.30547	1
on PA14	213	80.8228	1.90753	4
on PA14	215	20.2057	1.30547	1
on PA14	219	20.2057	1.30547	1
on PA14	223	20.2057	1.30547	1
on PA14	227	20.2057	1.30547	1
on PA14	231	20.2057	1.30547	1
on PA14	240	20.2057	1.30547	1
on PA14	242	20.2057	1.30547	1
on PA14	243	20.2057	1.30547	1
on PA14	246	60.6171	1.7826	3
on PA14	247	20.2057	1.30547	1
on PA14	258	20.2057	1.30547	1
on PA14	264	20.2057	1.30547	1
on PA14	271	20.2057	1.30547	1
on PA14	274	20.2057	1.30547	1
on PA14	279	20.2057	1.30547	1
on PA14	285	20.2057	1.30547	1
on PA14	289	20.2057	1.30547	1
on PA14	293	20.2057	1.30547	1
on PA14	309	20.2057	1.30547	1
on PA14	310	20.2057	1.30547	1
on PA14	311	20.2057	1.30547	1
on PA14	312	40.4114	1.6065	2
on PA14	313	20.2057	1.30547	1
on PA14	328	20.2057	1.30547	1
on PA14	333	20.2057	1.30547	1
on PA14	354	20.2057	1.30547	1
on PA14	367	20.2057	1.30547	1
on PA14	402	20.2057	1.30547	1
on PA14	403	40.4114	1.6065	2
on PA14	441	20.2057	1.30547	1
on PA14	446	20.2057	1.30547	1
on PA14	474	20.2057	1.30547	1
on PA14	502	161.646	2.20856	8
on PA14	512	20.2057	1.30547	1
on PA14	526	20.2057	1.30547	1
on PA14	681	20.2057	1.30547	1
on PA14	683	20.2057	1.30547	1
on PA14	709	20.2057	1.30547	1
on PA14	711	20.2057	1.30547	1
on PA14	718	20.2057	1.30547	1
on PA14	733	20.2057	1.30547	1
on PA14	736	20.2057	1.30547	1
on PA14	737	40.4114	1.6065	2
on PA14	738	20.2057	1.30547	1
on PA14	739	40.4114	1.6065	2
on PA14	740	60.6171	1.7826	3
on PA14	742	40.4114	1.6065	2
on PA14	755	40.4114	1.6065	2
on PA14	757	20.2057	1.30547	1
on PA14	761	20.2057	1.30547	1
on PA14	762	20.2057	1.30547	1
on PA14	764	20.2057	1.30547	1
on PA14	769	20.2057	1.30547	1
on PA14	772	20.2057	1.30547	1
on PA14	794	40.4114	1.6065	2
on PA14	821	40.4114	1.6065	2
on PA14	844	20.2057	1.30547	1
on PA14	846	20.2057	1.30547	1
on PA14	853	20.2057	1.30547	1
on PA14	864	20.2057	1.30547	1
on PA14	868	20.2057	1.30547	1
on PA14	882	20.2057	1.30547	1
on PA14	910	20.2057	1.30547	1
on PA14	911	20.2057	1.30547	1
on PA14	932	20.2057	1.30547	1
on PA14	933	40.4114	1.6065	2
on PA14	934	20.2057	1.30547	1
on PA14	935	20.2057	1.30547	1
on PA14	937	40.4114	1.6065	2
on PA14	940	20.2057	1.30547	1
on PA14	941	20.2057	1.30547	1
on PA14	953	20.2057	1.30547	1
on PA14	961	20.2057	1.30547	1
on PA14	990	20.2057	1.30547	1
on PA14	1001	20.2057	1.30547	1
on PA14	1032	20.2057	1.30547	1
on PA14	1034	20.2057	1.30547	1
on PA14	1044	20.2057	1.30547	1
on PA14	1079	40.4114	1.6065	2
on PA14	1080	20.2057	1.30547	1
on PA14	1093	20.2057	1.30547	1
on PA14	1107	20.2057	1.30547	1
on PA14	1112	20.2057	1.30547	1
on PA14	1132	20.2057	1.30547	1
on PA14	1134	20.2057	1.30547	1
on PA14	1137	20.2057	1.30547	1
on PA14	1146	20.2057	1.30547	1
on PA14	1150	20.2057	1.30547	1
on PA14	1151	20.2057	1.30547	1
on PA14	1152	40.4114	1.6065	2
on PA14	1154	20.2057	1.30547	1
on PA14	1163	20.2057	1.30547	1
on PA14	1164	20.2057	1.30547	1
on PA14	1168	20.2057	1.30547	1
on PA14	1174	80.8228	1.90753	4
on PA14	1175	20.2057	1.30547	1
on PA14	1176	40.4114	1.6065	2
on PA14	1177	20.2057	1.30547	1
on PA14	1178	60.6171	1.7826	3
on PA14	1182	20.2057	1.30547	1
on PA14	1184	40.4114	1.6065	2
on PA14	1185	80.8228	1.90753	4
on PA14	1195	20.2057	1.30547	1
on PA14	1196	20.2057	1.30547	1
on PA14	1199	20.2057	1.30547	1
on PA14	1203	20.2057	1.30547	1
on PA14	1220	20.2057	1.30547	1
on PA14	1261	20.2057	1.30547	1
on PA14	1266	20.2057	1.30547	1
on PA14	1267	20.2057	1.30547	1
on PA14	1273	20.2057	1.30547	1
on PA14	1274	20.2057	1.30547	1
on PA14	1275	40.4114	1.6065	2
on PA14	1276	101.028	2.00444	5
on PA14	1277	20.2057	1.30547	1
on PA14	1278	20.2057	1.30547	1
on PA14	1279	1394.19	3.14432	69
on PA14	1280	323.291	2.50959	16
on PA14	1281	585.965	2.76787	29
on PA14	1282	20.2057	1.30547	1
on PA14	1291	60.6171	1.7826	3
on PA14	1292	40.4114	1.6065	2
on PA14	1293	20.2057	1.30547	1
on PA14	1295	80.8228	1.90753	4
on PA14	1296	40.4114	1.6065	2
on PA14	1298	20.2057	1.30547	1
on PA14	1304	20.2057	1.30547	1
on PA14	1306	20.2057	1.30547	1
on PA14	1309	20.2057	1.30547	1
on PA14	1310	40.4114	1.6065	2
on PA14	1325	20.2057	1.30547	1
on PA14	1329	20.2057	1.30547	1
on PA14	1349	20.2057	1.30547	1
on PA14	1350	20.2057	1.30547	1
on PA14	1355	20.2057	1.30547	1
on PA14	1370	20.2057	1.30547	1
on PA14	1380	20.2057	1.30547	1
on PA14	1401	60.6171	1.7826	3
on PA14	1406	20.2057	1.30547	1
on PA14	1407	20.2057	1.30547	1
on PA14	1409	121.234	2.08363	6
on PA14	1411	20.2057	1.30547	1
on PA14	1412	20.2057	1.30547	1
on PA14	1414	40.4114	1.6065	2
on PA14	1418	40.4114	1.6065	2
on PA14	1419	20.2057	1.30547	1
on PA14	1426	20.2057	1.30547	1
on PA14	1429	60.6171	1.7826	3
on PA14	1430	40.4114	1.6065	2
on PA14	1431	20.2057	1.30547	1
on PA14	1436	40.4114	1.6065	2
on PA14	1438	20.2057	1.30547	1
on PA14	1445	20.2057	1.30547	1
on PA14	1462	20.2057	1.30547	1
on PA14	1479	141.44	2.15057	7
on PA14	1485	20.2057	1.30547	1
on PA14	1490	20.2057	1.30547	1
on PA14	1492	60.6171	1.7826	3
on PA14	1493	20.2057	1.30547	1
on PA14	1506	40.4114	1.6065	2
on PA14	1513	20.2057	1.30547	1
on PA14	1514	40.4114	1.6065	2
on PA14	1515	20.2057	1.30547	1
on PA14	1516	40.4114	1.6065	2
on PA14	1517	141.44	2.15057	7
on PA14	1518	101.028	2.00444	5
on PA14	1519	101.028	2.00444	5
on PA14	1520	60.6171	1.7826	3
on PA14	1521	202.057	2.30547	10
on PA14	1522	40.4114	1.6065	2
on PA14	1524	20.2057	1.30547	1
on PA14	1525	60.6171	1.7826	3
on PA14	1527	40.4114	1.6065	2
on PA14	1528	20.2057	1.30547	1
on PA14	1529	20.2057	1.30547	1
on PA14	1530	20.2057	1.30547	1
on PA14	1531	20.2057	1.30547	1
on PA14	1534	20.2057	1.30547	1
on PA14	1535	40.4114	1.6065	2
on PA14	1536	20.2057	1.30547	1
on PA14	1537	40.4114	1.6065	2
on PA14	1539	40.4114	1.6065	2
on PA14	1540	20.2057	1.30547	1
on PA14	1541	60.6171	1.7826	3
on PA14	1542	141.44	2.15057	7
on PA14	1543	121.234	2.08363	6
on PA14	1544	161.646	2.20856	8
on PA14	1545	40.4114	1.6065	2
on PA14	1547	20.2057	1.30547	1
on PA14	1551	20.2057	1.30547	1
on PA14	1552	20.2057	1.30547	1
on PA14	1553	20.2057	1.30547	1
on PA14	1554	60.6171	1.7826	3
on PA14	1555	80.8228	1.90753	4
on PA14	1556	20.2057	1.30547	1
on PA14	1557	20.2057	1.30547	1
on PA14	1558	20.2057	1.30547	1
on PA14	1560	40.4114	1.6065	2
on PA14	1561	20.2057	1.30547	1
on PA14	1563	60.6171	1.7826	3
on PA14	1564	60.6171	1.7826	3
on PA14	1565	363.702	2.56075	18
on PA14	1566	121.234	2.08363	6
on PA14	1568	80.8228	1.90753	4
on PA14	1570	101.028	2.00444	5
on PA14	1571	40.4114	1.6065	2
on PA14	1572	101.028	2.00444	5
on PA14	1573	20.2057	1.30547	1
on PA14	1575	60.6171	1.7826	3
on PA14	1576	40.4114	1.6065	2
on PA14	1577	40.4114	1.6065	2
on PA14	1580	60.6171	1.7826	3
on PA14	1581	60.6171	1.7826	3
on PA14	1582	5677.8	3.75418	281
on PA14	1583	1171.93	3.0689	58
on PA14	1597	20.2057	1.30547	1
on PA14	1598	20.2057	1.30547	1
on PA14	1600	20.2057	1.30547	1
on PA14	1611	20.2057	1.30547	1
on PA14	1615	20.2057	1.30547	1
on PA14	1617	20.2057	1.30547	1
on PA14	1618	20.2057	1.30547	1
on PA14	1624	20.2057	1.30547	1
on PA14	1625	40.4114	1.6065	2
on PA14	1626	20.2057	1.30547	1
on PA14	1636	20.2057	1.30547	1
on PA14	1638	20.2057	1.30547	1
on PA14	1639	20.2057	1.30547	1
on PA14	1640	80.8228	1.90753	4
on PA14	1641	20.2057	1.30547	1
on PA14	1642	60.6171	1.7826	3
on PA14	1644	20.2057	1.30547	1
on PA14	1645	20.2057	1.30547	1
on PA14	1647	20.2057	1.30547	1
on PA14	1648	20.2057	1.30547	1
on PA14	1650	40.4114	1.6065	2
on PA14	1651	20.2057	1.30547	1
on PA14	1657	40.4114	1.6065	2
on PA14	1673	20.2057	1.30547	1
on PA14	1675	20.2057	1.30547	1
on PA14	1677	20.2057	1.30547	1
on PA14	1683	20.2057	1.30547	1
on PA14	1691	20.2057	1.30547	1
on PA14	1693	20.2057	1.30547	1
on PA14	1697	40.4114	1.6065	2
on PA14	1698	80.8228	1.90753	4
on PA14	1699	40.4114	1.6065	2
on PA14	1702	60.6171	1.7826	3
on PA14	1704	20.2057	1.30547	1
on PA14	1710	20.2057	1.30547	1
on PA14	1713	20.2057	1.30547	1
on PA14	1714	40.4114	1.6065	2
on PA14	1715	20.2057	1.30547	1
on PA14	1716	323.291	2.50959	16
on PA14	1718	20.2057	1.30547	1
on PA14	1719	20.2057	1.30547	1
on PA14	1720	404.114	2.6065	20
on PA14	1721	141.44	2.15057	7
on PA14	1722	909.256	2.95869	45
on PA14	1723	1050.7	3.02148	52
on PA14	1724	404.114	2.6065	20
on PA14	1725	20.2057	1.30547	1
on PA14	1731	60.6171	1.7826	3
on PA14	1738	20.2057	1.30547	1
on PA14	1745	20.2057	1.30547	1
on PA14	1748	20.2057	1.30547	1
on PA14	1750	20.2057	1.30547	1
on PA14	1763	20.2057	1.30547	1
on PA14	1773	20.2057	1.30547	1
on PA14	1784	20.2057	1.30547	1
on PA14	1787	20.2057	1.30547	1
on PA14	1795	20.2057	1.30547	1
on PA14	1810	40.4114	1.6065	2
on PA14	1818	20.2057	1.30547	1
on PA14	1824	20.2057	1.30547	1
on PA14	1833	20.2057	1.30547	1
on PA14	1849	20.2057	1.30547	1
on PA14	1853	20.2057	1.30547	1
on PA14	1854	40.4114	1.6065	2
on PA14	1855	40.4114	1.6065	2
on PA14	1856	40.4114	1.6065	2
on PA14	1857	60.6171	1.7826	3
on PA14	1858	20.2057	1.30547	1
on PA14	1859	20.2057	1.30547	1
on PA14	1860	101.028	2.00444	5
on PA14	1861	20.2057	1.30547	1
on PA14	1865	20.2057	1.30547	1
on PA14	1868	20.2057	1.30547	1
on PA14	1869	20.2057	1.30547	1
on PA14	1874	20.2057	1.30547	1
on PA14	1875	60.6171	1.7826	3
on PA14	1876	20.2057	1.30547	1
on PA14	1889	20.2057	1.30547	1
on PA14	1890	40.4114	1.6065	2
on PA14	1892	40.4114	1.6065	2
on PA14	1895	20.2057	1.30547	1
on PA14	1902	262.674	2.41942	13
on PA14	1906	20.2057	1.30547	1
on PA14	1907	141.44	2.15057	7
on PA14	1908	80.8228	1.90753	4
on PA14	1910	40.4114	1.6065	2
on PA14	1911	40.4114	1.6065	2
on PA14	1912	20.2057	1.30547	1
on PA14	1913	101.028	2.00444	5
on PA14	1914	101.028	2.00444	5
on PA14	1915	40.4114	1.6065	2
on PA14	1917	40.4114	1.6065	2
on PA14	1919	20.2057	1.30547	1
on PA14	1920	40.4114	1.6065	2
on PA14	1921	40.4114	1.6065	2
on PA14	1922	20.2057	1.30547	1
on PA14	1923	80.8228	1.90753	4
on PA14	1924	20.2057	1.30547	1
on PA14	1925	40.4114	1.6065	2
on PA14	1926	20.2057	1.30547	1
on PA14	1928	20.2057	1.30547	1
on PA14	1930	40.4114	1.6065	2
on PA14	1931	60.6171	1.7826	3
on PA14	1935	20.2057	1.30547	1
on PA14	1941	20.2057	1.30547	1
on PA14	1948	80.8228	1.90753	4
on PA14	1953	40.4114	1.6065	2
on PA14	1956	20.2057	1.30547	1
on PA14	1958	20.2057	1.30547	1
on PA14	1959	20.2057	1.30547	1
on PA14	1961	40.4114	1.6065	2
on PA14	1964	20.2057	1.30547	1
on PA14	1965	40.4114	1.6065	2
on PA14	1967	60.6171	1.7826	3
on PA14	1968	20.2057	1.30547	1
on PA14	1969	20.2057	1.30547	1
on PA14	1971	60.6171	1.7826	3
on PA14	1972	20.2057	1.30547	1
on PA14	1973	40.4114	1.6065	2
on PA14	1974	40.4114	1.6065	2
on PA14	1975	40.4114	1.6065	2
on PA14	1976	60.6171	1.7826	3
on PA14	1977	161.646	2.20856	8
on PA14	1978	60.6171	1.7826	3
on PA14	1979	20.2057	1.30547	1
on PA14	1980	40.4114	1.6065	2
on PA14	1983	40.4114	1.6065	2
on PA14	1986	20.2057	1.30547	1
on PA14	1987	101.028	2.00444	5
on PA14	1988	40.4114	1.6065	2
on PA14	1989	40.4114	1.6065	2
on PA14	1990	20.2057	1.30547	1
on PA14	1992	20.2057	1.30547	1
on PA14	1996	20.2057	1.30547	1
on PA14	1997	20.2057	1.30547	1
on PA14	2000	20.2057	1.30547	1
on PA14	2001	101.028	2.00444	5
on PA14	2002	80.8228	1.90753	4
on PA14	2004	60.6171	1.7826	3
on PA14	2005	60.6171	1.7826	3
on PA14	2006	40.4114	1.6065	2
on PA14	2011	80.8228	1.90753	4
on PA14	2012	40.4114	1.6065	2
on PA14	2013	20.2057	1.30547	1
on PA14	2015	20.2057	1.30547	1
on PA14	2016	40.4114	1.6065	2
on PA14	2017	60.6171	1.7826	3
on PA14	2018	20.2057	1.30547	1
on PA14	2020	40.4114	1.6065	2
on PA14	2021	40.4114	1.6065	2
on PA14	2023	80.8228	1.90753	4
on PA14	2025	40.4114	1.6065	2
on PA14	2026	20.2057	1.30547	1
on PA14	2027	60.6171	1.7826	3
on PA14	2029	40.4114	1.6065	2
on PA14	2031	20.2057	1.30547	1
on PA14	2032	20.2057	1.30547	1
on PA14	2034	40.4114	1.6065	2
on PA14	2035	20.2057	1.30547	1
on PA14	2040	60.6171	1.7826	3
on PA14	2042	20.2057	1.30547	1
on PA14	2043	20.2057	1.30547	1
on PA14	2046	40.4114	1.6065	2
on PA14	2047	20.2057	1.30547	1
on PA14	2048	20.2057	1.30547	1
on PA14	2049	20.2057	1.30547	1
on PA14	2051	20.2057	1.30547	1
on PA14	2052	60.6171	1.7826	3
on PA14	2053	20.2057	1.30547	1
on PA14	2058	20.2057	1.30547	1
on PA14	2059	40.4114	1.6065	2
on PA14	2060	40.4114	1.6065	2
on PA14	2063	40.4114	1.6065	2
on PA14	2064	20.2057	1.30547	1
on PA14	2067	20.2057	1.30547	1
on PA14	2082	20.2057	1.30547	1
on PA14	2089	20.2057	1.30547	1
on PA14	2090	40.4114	1.6065	2
on PA14	2098	20.2057	1.30547	1
on PA14	2099	80.8228	1.90753	4
on PA14	2100	20.2057	1.30547	1
on PA14	2104	40.4114	1.6065	2
on PA14	2105	121.234	2.08363	6
on PA14	2106	303.085	2.48157	15
on PA14	2107	181.851	2.25972	9
on PA14	2110	20.2057	1.30547	1
on PA14	2111	40.4114	1.6065	2
on PA14	2113	121.234	2.08363	6
on PA14	2114	343.497	2.53592	17
on PA14	2120	20.2057	1.30547	1
on PA14	2123	20.2057	1.30547	1
on PA14	2125	20.2057	1.30547	1
on PA14	2128	20.2057	1.30547	1
on PA14	2130	20.2057	1.30547	1
on PA14	2136	40.4114	1.6065	2
on PA14	2138	20.2057	1.30547	1
on PA14	2147	20.2057	1.30547	1
on PA14	2149	20.2057	1.30547	1
on PA14	2153	20.2057	1.30547	1
on PA14	2169	40.4114	1.6065	2
on PA14	2173	20.2057	1.30547	1
on PA14	2175	40.4114	1.6065	2
on PA14	2181	20.2057	1.30547	1
on PA14	2189	20.2057	1.30547	1
on PA14	2190	20.2057	1.30547	1
on PA14	2191	101.028	2.00444	5
on PA14	2192	40.4114	1.6065	2
on PA14	2193	60.6171	1.7826	3
on PA14	2194	20.2057	1.30547	1
on PA14	2195	60.6171	1.7826	3
on PA14	2196	121.234	2.08363	6
on PA14	2197	242.468	2.38466	12
on PA14	2198	242.468	2.38466	12
on PA14	2199	202.057	2.30547	10
on PA14	2202	20.2057	1.30547	1
on PA14	2234	20.2057	1.30547	1
on PA14	2240	60.6171	1.7826	3
on PA14	2242	141.44	2.15057	7
on PA14	2243	20.2057	1.30547	1
on PA14	2246	40.4114	1.6065	2
on PA14	2250	20.2057	1.30547	1
on PA14	2257	40.4114	1.6065	2
on PA14	2264	20.2057	1.30547	1
on PA14	2269	20.2057	1.30547	1
on PA14	2270	60.6171	1.7826	3
on PA14	2276	20.2057	1.30547	1
on PA14	2283	20.2057	1.30547	1
on PA14	2295	20.2057	1.30547	1
on PA14	2309	80.8228	1.90753	4
on PA14	2310	20.2057	1.30547	1
on PA14	2313	40.4114	1.6065	2
on PA14	2315	80.8228	1.90753	4
on PA14	2316	60.6171	1.7826	3
on PA14	2319	20.2057	1.30547	1
on PA14	2320	20.2057	1.30547	1
on PA14	2322	20.2057	1.30547	1
on PA14	2323	20.2057	1.30547	1
on PA14	2325	20.2057	1.30547	1
on PA14	2341	20.2057	1.30547	1
on PA14	2343	20.2057	1.30547	1
on PA14	2349	20.2057	1.30547	1
on PA14	2358	20.2057	1.30547	1
on PA14	2359	141.44	2.15057	7
on PA14	2360	141.44	2.15057	7
on PA14	2361	11921.4	4.07633	590
on PA14	2362	119315	5.07669	5905
on PA14	2363	666.788	2.82399	33
on PA14	2364	20.2057	1.30547	1
on PA14	2365	20.2057	1.30547	1
on PA14	2366	40.4114	1.6065	2
on PA14	2367	40.4114	1.6065	2
on PA14	2368	20.2057	1.30547	1
on PA14	2369	20.2057	1.30547	1
on PA14	2370	20.2057	1.30547	1
on PA14	2371	40.4114	1.6065	2
on PA14	2373	40.4114	1.6065	2
on PA14	2374	20.2057	1.30547	1
on PA14	2376	60.6171	1.7826	3
on PA14	2385	20.2057	1.30547	1
on PA14	2388	20.2057	1.30547	1
on PA14	2390	20.2057	1.30547	1
on PA14	2395	40.4114	1.6065	2
on PA14	2396	20.2057	1.30547	1
on PA14	2397	40.4114	1.6065	2
on PA14	2398	80.8228	1.90753	4
on PA14	2399	20.2057	1.30547	1
on PA14	2400	20.2057	1.30547	1
on PA14	2401	20.2057	1.30547	1
on PA14	2402	80.8228	1.90753	4
on PA14	2403	40.4114	1.6065	2
on PA14	2404	60.6171	1.7826	3
on PA14	2408	20.2057	1.30547	1
on PA14	2409	20.2057	1.30547	1
on PA14	2413	20.2057	1.30547	1
on PA14	2415	20.2057	1.30547	1
on PA14	2416	20.2057	1.30547	1
on PA14	2417	545.554	2.73684	27
on PA14	2418	484.937	2.68569	24
on PA14	2419	20.2057	1.30547	1
on PA14	2422	20.2057	1.30547	1
on PA14	2425	20.2057	1.30547	1
on PA14	2430	20.2057	1.30547	1
on PA14	2431	40.4114	1.6065	2
on PA14	2436	20.2057	1.30547	1
on PA14	2439	20.2057	1.30547	1
on PA14	2440	40.4114	1.6065	2
on PA14	2447	60.6171	1.7826	3
on PA14	2448	101.028	2.00444	5
on PA14	2449	20.2057	1.30547	1
on PA14	2450	20.2057	1.30547	1
on PA14	2451	80.8228	1.90753	4
on PA14	2452	60.6171	1.7826	3
on PA14	2453	20.2057	1.30547	1
on PA14	2454	80.8228	1.90753	4
on PA14	2455	60.6171	1.7826	3
on PA14	2456	20.2057	1.30547	1
on PA14	2457	20.2057	1.30547	1
on PA14	2459	20.2057	1.30547	1
on PA14	2461	40.4114	1.6065	2
on PA14	2462	40.4114	1.6065	2
on PA14	2463	60.6171	1.7826	3
on PA14	2464	60.6171	1.7826	3
on PA14	2466	20.2057	1.30547	1
on PA14	2468	20.2057	1.30547	1
on PA14	2473	40.4114	1.6065	2
on PA14	2475	20.2057	1.30547	1
on PA14	2476	40.4114	1.6065	2
on PA14	2484	20.2057	1.30547	1
on PA14	2486	20.2057	1.30547	1
on PA14	2488	40.4114	1.6065	2
on PA14	2491	40.4114	1.6065	2
on PA14	2492	20.2057	1.30547	1
on PA14	2499	20.2057	1.30547	1
on PA14	2504	40.4114	1.6065	2
on PA14	2505	20.2057	1.30547	1
on PA14	2514	20.2057	1.30547	1
on PA14	2515	20.2057	1.30547	1
on PA14	2520	20.2057	1.30547	1
on PA14	2523	20.2057	1.30547	1
on PA14	2524	40.4114	1.6065	2
on PA14	2526	20.2057	1.30547	1
on PA14	2534	20.2057	1.30547	1
on PA14	2535	20.2057	1.30547	1
on PA14	2536	20.2057	1.30547	1
on PA14	2545	20.2057	1.30547	1
on PA14	2551	20.2057	1.30547	1
on PA14	2552	20.2057	1.30547	1
on PA14	2557	20.2057	1.30547	1
on PA14	2561	60.6171	1.7826	3
on PA14	2562	161.646	2.20856	8
on PA14	2563	60.6171	1.7826	3
on PA14	2574	20.2057	1.30547	1
on PA14	2578	60.6171	1.7826	3
on PA14	2579	606.171	2.7826	30
on PA14	2582	20.2057	1.30547	1
on PA14	2585	20.2057	1.30547	1
on PA14	2586	20.2057	1.30547	1
on PA14	2587	40.4114	1.6065	2
on PA14	2588	20.2057	1.30547	1
on PA14	2591	20.2057	1.30547	1
on PA14	2611	20.2057	1.30547	1
on PA14	2612	20.2057	1.30547	1
on PA14	2614	20.2057	1.30547	1
on PA14	2618	20.2057	1.30547	1
on PA14	2621	20.2057	1.30547	1
on PA14	2622	20.2057	1.30547	1
on PA14	2624	40.4114	1.6065	2
on PA14	2638	20.2057	1.30547	1
on PA14	2640	20.2057	1.30547	1
on PA14	2645	80.8228	1.90753	4
on PA14	2647	40.4114	1.6065	2
on PA14	2648	20.2057	1.30547	1
on PA14	2653	20.2057	1.30547	1
on PA14	2655	20.2057	1.30547	1
on PA14	2659	20.2057	1.30547	1
on PA14	2661	20.2057	1.30547	1
on PA14	2664	20.2057	1.30547	1
on PA14	2675	20.2057	1.30547	1
on PA14	2677	60.6171	1.7826	3
on PA14	2678	60.6171	1.7826	3
on PA14	2679	101.028	2.00444	5
on PA14	2680	9759.35	3.98942	483
on PA14	2681	767.816	2.88526	38
on PA14	2682	20.2057	1.30547	1
on PA14	2691	20.2057	1.30547	1
on PA14	2692	20.2057	1.30547	1
on PA14	2696	20.2057	1.30547	1
on PA14	2697	20.2057	1.30547	1
on PA14	2699	60.6171	1.7826	3
on PA14	2700	20.2057	1.30547	1
on PA14	2706	20.2057	1.30547	1
on PA14	2707	40.4114	1.6065	2
on PA14	2708	121.234	2.08363	6
on PA14	2709	20.2057	1.30547	1
on PA14	2710	20.2057	1.30547	1
on PA14	2714	20.2057	1.30547	1
on PA14	2717	20.2057	1.30547	1
on PA14	2720	20.2057	1.30547	1
on PA14	2723	20.2057	1.30547	1
on PA14	2726	20.2057	1.30547	1
on PA14	2739	20.2057	1.30547	1
on PA14	2742	20.2057	1.30547	1
on PA14	2743	40.4114	1.6065	2
on PA14	2744	20.2057	1.30547	1
on PA14	2745	20.2057	1.30547	1
on PA14	2746	40.4114	1.6065	2
on PA14	2748	20.2057	1.30547	1
on PA14	2750	20.2057	1.30547	1
on PA14	2755	20.2057	1.30547	1
on PA14	2762	101.028	2.00444	5
on PA14	2766	20.2057	1.30547	1
on PA14	2778	20.2057	1.30547	1
on PA14	2780	20.2057	1.30547	1
on PA14	2782	20.2057	1.30547	1
on PA14	2783	20.2057	1.30547	1
on PA14	2786	40.4114	1.6065	2
on PA14	2787	40.4114	1.6065	2
on PA14	2788	20.2057	1.30547	1
on PA14	2789	40.4114	1.6065	2
on PA14	2790	20.2057	1.30547	1
on PA14	2804	20.2057	1.30547	1
on PA14	2806	20.2057	1.30547	1
on PA14	2807	20.2057	1.30547	1
on PA14	2815	20.2057	1.30547	1
on PA14	2819	20.2057	1.30547	1
on PA14	2820	20.2057	1.30547	1
on PA14	2821	20.2057	1.30547	1
on PA14	2824	20.2057	1.30547	1
on PA14	2829	20.2057	1.30547	1
on PA14	2830	20.2057	1.30547	1
on PA14	2835	60.6171	1.7826	3
on PA14	2837	20.2057	1.30547	1
on PA14	2838	20.2057	1.30547	1
on PA14	2839	20.2057	1.30547	1
on PA14	2841	40.4114	1.6065	2
on PA14	2843	20.2057	1.30547	1
on PA14	2845	20.2057	1.30547	1
on PA14	2847	20.2057	1.30547	1
on PA14	2858	40.4114	1.6065	2
on PA14	2860	20.2057	1.30547	1
on PA14	2868	20.2057	1.30547	1
on PA14	2870	20.2057	1.30547	1
on PA14	2871	40.4114	1.6065	2
on PA14	2872	20.2057	1.30547	1
on PA14	2873	20.2057	1.30547	1
on PA14	2879	20.2057	1.30547	1
on PA14	2880	20.2057	1.30547	1
on PA14	2885	1272.96	3.10481	63
on PA14	2886	40.4114	1.6065	2
on PA14	2888	20.2057	1.30547	1
on PA14	2889	20.2057	1.30547	1
on PA14	2890	60.6171	1.7826	3
on PA14	2891	80.8228	1.90753	4
on PA14	2892	40.4114	1.6065	2
on PA14	2899	20.2057	1.30547	1
on PA14	2905	20.2057	1.30547	1
on PA14	2909	20.2057	1.30547	1
on PA14	2911	20.2057	1.30547	1
on PA14	2918	20.2057	1.30547	1
on PA14	2934	20.2057	1.30547	1
on PA14	2947	20.2057	1.30547	1
on PA14	2950	20.2057	1.30547	1
on PA14	2954	20.2057	1.30547	1
on PA14	2958	20.2057	1.30547	1
on PA14	2964	20.2057	1.30547	1
on PA14	2969	60.6171	1.7826	3
on PA14	2970	20.2057	1.30547	1
on PA14	2975	20.2057	1.30547	1
on PA14	2978	20.2057	1.30547	1
on PA14	2979	20.2057	1.30547	1
on PA14	2991	20.2057	1.30547	1
on PA14	2993	20.2057	1.30547	1
on PA14	2996	40.4114	1.6065	2
on PA14	2997	20.2057	1.30547	1
on PA14	2998	40.4114	1.6065	2
on PA14	2999	40.4114	1.6065	2
on PA14	3001	343.497	2.53592	17
on PA14	3002	60.6171	1.7826	3
on PA14	3003	40.4114	1.6065	2
on PA14	3004	20.2057	1.30547	1
on PA14	3007	80.8228	1.90753	4
on PA14	3010	40.4114	1.6065	2
on PA14	3011	101.028	2.00444	5
on PA14	3012	40.4114	1.6065	2
on PA14	3013	20.2057	1.30547	1
on PA14	3014	80.8228	1.90753	4
on PA14	3015	40.4114	1.6065	2
on PA14	3016	20.2057	1.30547	1
on PA14	3017	101.028	2.00444	5
on PA14	3021	20.2057	1.30547	1
on PA14	3022	40.4114	1.6065	2
on PA14	3026	40.4114	1.6065	2
on PA14	3031	40.4114	1.6065	2
on PA14	3035	40.4114	1.6065	2
on PA14	3037	40.4114	1.6065	2
on PA14	3038	20.2057	1.30547	1
on PA14	3039	60.6171	1.7826	3
on PA14	3040	40.4114	1.6065	2
on PA14	3041	80.8228	1.90753	4
on PA14	3042	40.4114	1.6065	2
on PA14	3043	40.4114	1.6065	2
on PA14	3044	80.8228	1.90753	4
on PA14	3045	60.6171	1.7826	3
on PA14	3046	20.2057	1.30547	1
on PA14	3047	60.6171	1.7826	3
on PA14	3048	20.2057	1.30547	1
on PA14	3049	20.2057	1.30547	1
on PA14	3052	40.4114	1.6065	2
on PA14	3053	60.6171	1.7826	3
on PA14	3054	20.2057	1.30547	1
on PA14	3055	101.028	2.00444	5
on PA14	3056	40.4114	1.6065	2
on PA14	3057	20.2057	1.30547	1
on PA14	3058	40.4114	1.6065	2
on PA14	3059	20.2057	1.30547	1
on PA14	3060	40.4114	1.6065	2
on PA14	3062	40.4114	1.6065	2
on PA14	3071	60.6171	1.7826	3
on PA14	3073	20.2057	1.30547	1
on PA14	3078	20.2057	1.30547	1
on PA14	3085	20.2057	1.30547	1
on PA14	3087	20.2057	1.30547	1
on PA14	3089	20.2057	1.30547	1
on PA14	3090	60.6171	1.7826	3
on PA14	3091	40.4114	1.6065	2
on PA14	3095	20.2057	1.30547	1
on PA14	3100	40.4114	1.6065	2
on PA14	3101	20.2057	1.30547	1
on PA14	3102	20.2057	1.30547	1
on PA14	3107	40.4114	1.6065	2
on PA14	3108	60.6171	1.7826	3
on PA14	3109	101.028	2.00444	5
on PA14	3112	40.4114	1.6065	2
on PA14	3114	20.2057	1.30547	1
on PA14	3116	20.2057	1.30547	1
on PA14	3118	40.4114	1.6065	2
on PA14	3119	20.2057	1.30547	1
on PA14	3121	20.2057	1.30547	1
on PA14	3122	20.2057	1.30547	1
on PA14	3123	20.2057	1.30547	1
on PA14	3124	20.2057	1.30547	1
on PA14	3126	20.2057	1.30547	1
on PA14	3127	20.2057	1.30547	1
on PA14	3128	20.2057	1.30547	1
on PA14	3141	40.4114	1.6065	2
on PA14	3144	20.2057	1.30547	1
on PA14	3147	20.2057	1.30547	1
on PA14	3154	20.2057	1.30547	1
on PA14	3156	40.4114	1.6065	2
on PA14	3176	20.2057	1.30547	1
on PA14	3178	20.2057	1.30547	1
on PA14	3210	20.2057	1.30547	1
on PA14	3213	20.2057	1.30547	1
on PA14	3217	20.2057	1.30547	1
on PA14	3218	20.2057	1.30547	1
on PA14	3242	40.4114	1.6065	2
on PA14	3250	20.2057	1.30547	1
on PA14	3255	20.2057	1.30547	1
on PA14	3263	40.4114	1.6065	2
on PA14	3265	20.2057	1.30547	1
on PA14	3266	20.2057	1.30547	1
on PA14	3267	40.4114	1.6065	2
on PA14	3268	40.4114	1.6065	2
on PA14	3269	20.2057	1.30547	1
on PA14	3270	20.2057	1.30547	1
on PA14	3274	20.2057	1.30547	1
on PA14	3294	60.6171	1.7826	3
on PA14	3295	20.2057	1.30547	1
on PA14	3297	20.2057	1.30547	1
on PA14	3317	20.2057	1.30547	1
on PA14	3318	40.4114	1.6065	2
on PA14	3319	40.4114	1.6065	2
on PA14	3321	20.2057	1.30547	1
on PA14	3381	20.2057	1.30547	1
on PA14	3410	20.2057	1.30547	1
on PA14	3413	20.2057	1.30547	1
on PA14	3414	40.4114	1.6065	2
on PA14	3416	20.2057	1.30547	1
on PA14	3421	20.2057	1.30547	1
on PA14	3436	20.2057	1.30547	1
on PA14	3459	40.4114	1.6065	2
on PA14	3462	20.2057	1.30547	1
on PA14	3463	20.2057	1.30547	1
on PA14	3464	20.2057	1.30547	1
on PA14	3466	20.2057	1.30547	1
on PA14	3470	20.2057	1.30547	1
on PA14	3471	40.4114	1.6065	2
on HB101	1	661190	5.82033	22333
on HB101	2	4174.44	3.6206	141
on HB101	3	1036.21	3.01545	35
on HB101	4	740.149	2.86932	25
on HB101	5	296.059	2.47138	10
on HB101	6	7431.09	3.87105	251
on HB101	7	1509.9	3.17895	51
on HB101	8	177.636	2.24953	6
on HB101	9	266.454	2.42562	9
on HB101	10	236.848	2.37447	8
on HB101	11	148.03	2.17035	5
on HB101	12	59.2119	1.77241	2
on HB101	13	148.03	2.17035	5
on HB101	14	296.059	2.47138	10
on HB101	15	59.2119	1.77241	2
on HB101	16	236.848	2.37447	8
on HB101	17	29.6059	1.47138	1
on HB101	18	384.877	2.58532	13
on HB101	19	177.636	2.24953	6
on HB101	20	88.8178	1.9485	3
on HB101	21	236.848	2.37447	8
on HB101	25	59.2119	1.77241	2
on HB101	26	5654.74	3.75241	191
on HB101	27	3641.53	3.56128	123
on HB101	28	88.8178	1.9485	3
on HB101	29	473.695	2.6755	16
on HB101	30	1391.48	3.14348	47
on HB101	31	88.8178	1.9485	3
on HB101	32	1154.63	3.06244	39
on HB101	33	29.6059	1.47138	1
on HB101	34	59.2119	1.77241	2
on HB101	35	473.695	2.6755	16
on HB101	36	29.6059	1.47138	1
on HB101	40	29.6059	1.47138	1
on HB101	41	29.6059	1.47138	1
on HB101	42	59.2119	1.77241	2
on HB101	43	266.454	2.42562	9
on HB101	44	88.8178	1.9485	3
on HB101	45	88.8178	1.9485	3
on HB101	46	1302.66	3.11483	44
on HB101	47	29.6059	1.47138	1
on HB101	48	29.6059	1.47138	1
on HB101	52	88.8178	1.9485	3
on HB101	53	1332.27	3.12459	45
on HB101	54	1184.24	3.07344	40
on HB101	55	2546.11	3.40588	86
on HB101	56	1953.99	3.29092	66
on HB101	57	2220.45	3.34644	75
on HB101	58	503.301	2.70183	17
on HB101	60	59.2119	1.77241	2
on HB101	61	177.636	2.24953	6
on HB101	62	59.2119	1.77241	2
on HB101	63	651.331	2.8138	22
on HB101	64	148.03	2.17035	5
on HB101	65	236.848	2.37447	8
on HB101	66	59.2119	1.77241	2
on HB101	67	2605.32	3.41586	88
on HB101	68	296.059	2.47138	10
on HB101	69	118.424	2.07344	4
on HB101	72	769.755	2.88635	26
on HB101	73	148.03	2.17035	5
on HB101	74	88.8178	1.9485	3
on HB101	75	148.03	2.17035	5
on HB101	78	29.6059	1.47138	1
on HB101	79	19155	4.28228	647
on HB101	80	148.03	2.17035	5
on HB101	82	88.8178	1.9485	3
on HB101	83	59.2119	1.77241	2
on HB101	85	29.6059	1.47138	1
on HB101	89	325.665	2.51277	11
on HB101	90	59.2119	1.77241	2
on HB101	91	88.8178	1.9485	3
on HB101	92	1894.78	3.27756	64
on HB101	93	1243.45	3.09463	42
on HB101	94	29.6059	1.47138	1
on HB101	95	29.6059	1.47138	1
on HB101	96	59.2119	1.77241	2
on HB101	97	296.059	2.47138	10
on HB101	100	29.6059	1.47138	1
on HB101	101	1539.51	3.18738	52
on HB101	102	118.424	2.07344	4
on HB101	103	88.8178	1.9485	3
on HB101	104	355.271	2.55056	12
on HB101	105	29.6059	1.47138	1
on HB101	107	29.6059	1.47138	1
on HB101	108	59.2119	1.77241	2
on HB101	109	59.2119	1.77241	2
on HB101	110	148.03	2.17035	5
on HB101	111	118.424	2.07344	4
on HB101	114	29.6059	1.47138	1
on HB101	115	177.636	2.24953	6
on HB101	116	118.424	2.07344	4
on HB101	117	148.03	2.17035	5
on HB101	118	296.059	2.47138	10
on HB101	119	88.8178	1.9485	3
on HB101	123	236.848	2.37447	8
on HB101	125	29.6059	1.47138	1
on HB101	127	29.6059	1.47138	1
on HB101	129	29.6059	1.47138	1
on HB101	130	29.6059	1.47138	1
on HB101	131	29.6059	1.47138	1
on HB101	134	59.2119	1.77241	2
on HB101	137	118.424	2.07344	4
on HB101	139	59.2119	1.77241	2
on HB101	140	562.513	2.75013	19
on HB101	141	29.6059	1.47138	1
on HB101	142	88.8178	1.9485	3
on HB101	143	621.725	2.7936	21
on HB101	144	59.2119	1.77241	2
on HB101	149	29.6059	1.47138	1
on HB101	150	59.2119	1.77241	2
on HB101	152	29.6059	1.47138	1
on HB101	153	59.2119	1.77241	2
on HB101	154	29.6059	1.47138	1
on HB101	159	29.6059	1.47138	1
on HB101	160	266.454	2.42562	9
on HB101	170	236.848	2.37447	8
on HB101	171	88.8178	1.9485	3
on HB101	174	59.2119	1.77241	2
on HB101	178	88.8178	1.9485	3
on HB101	180	29.6059	1.47138	1
on HB101	181	29.6059	1.47138	1
on HB101	184	29.6059	1.47138	1
on HB101	185	29.6059	1.47138	1
on HB101	186	177.636	2.24953	6
on HB101	187	29.6059	1.47138	1
on HB101	189	88.8178	1.9485	3
on HB101	194	29.6059	1.47138	1
on HB101	195	118.424	2.07344	4
on HB101	196	29.6059	1.47138	1
on HB101	197	118.424	2.07344	4
on HB101	198	29.6059	1.47138	1
on HB101	199	236.848	2.37447	8
on HB101	204	88.8178	1.9485	3
on HB101	208	532.907	2.72665	18
on HB101	209	207.242	2.31648	7
on HB101	213	118.424	2.07344	4
on HB101	214	29.6059	1.47138	1
on HB101	215	740.149	2.86932	25
on HB101	216	414.483	2.61751	14
on HB101	217	29.6059	1.47138	1
on HB101	218	29.6059	1.47138	1
on HB101	219	29.6059	1.47138	1
on HB101	220	29.6059	1.47138	1
on HB101	221	29.6059	1.47138	1
on HB101	224	59.2119	1.77241	2
on HB101	225	29.6059	1.47138	1
on HB101	227	29.6059	1.47138	1
on HB101	231	29.6059	1.47138	1
on HB101	232	1628.33	3.21174	55
on HB101	234	29.6059	1.47138	1
on HB101	235	88.8178	1.9485	3
on HB101	238	1154.63	3.06244	39
on HB101	239	177.636	2.24953	6
on HB101	240	59.2119	1.77241	2
on HB101	245	236.848	2.37447	8
on HB101	246	651.331	2.8138	22
on HB101	247	59.2119	1.77241	2
on HB101	249	88.8178	1.9485	3
on HB101	251	88.8178	1.9485	3
on HB101	252	29.6059	1.47138	1
on HB101	257	29.6059	1.47138	1
on HB101	259	118.424	2.07344	4
on HB101	262	59.2119	1.77241	2
on HB101	264	59.2119	1.77241	2
on HB101	266	118.424	2.07344	4
on HB101	268	118.424	2.07344	4
on HB101	269	148.03	2.17035	5
on HB101	271	29.6059	1.47138	1
on HB101	272	296.059	2.47138	10
on HB101	273	148.03	2.17035	5
on HB101	275	29.6059	1.47138	1
on HB101	276	29.6059	1.47138	1
on HB101	277	355.271	2.55056	12
on HB101	278	59.2119	1.77241	2
on HB101	280	59.2119	1.77241	2
on HB101	282	29.6059	1.47138	1
on HB101	284	592.119	2.77241	20
on HB101	285	59.2119	1.77241	2
on HB101	286	29.6059	1.47138	1
on HB101	287	88.8178	1.9485	3
on HB101	290	29.6059	1.47138	1
on HB101	291	29.6059	1.47138	1
on HB101	294	118.424	2.07344	4
on HB101	295	88.8178	1.9485	3
on HB101	296	355.271	2.55056	12
on HB101	297	2486.9	3.39566	84
on HB101	298	384.877	2.58532	13
on HB101	304	148.03	2.17035	5
on HB101	307	118.424	2.07344	4
on HB101	308	118.424	2.07344	4
on HB101	315	325.665	2.51277	11
on HB101	317	59.2119	1.77241	2
on HB101	318	473.695	2.6755	16
on HB101	321	29.6059	1.47138	1
on HB101	322	29.6059	1.47138	1
on HB101	324	177.636	2.24953	6
on HB101	325	29.6059	1.47138	1
on HB101	326	29.6059	1.47138	1
on HB101	327	118.424	2.07344	4
on HB101	332	29.6059	1.47138	1
on HB101	335	532.907	2.72665	18
on HB101	336	148.03	2.17035	5
on HB101	337	29.6059	1.47138	1
on HB101	338	799.361	2.90274	27
on HB101	339	59.2119	1.77241	2
on HB101	340	236.848	2.37447	8
on HB101	341	59.2119	1.77241	2
on HB101	342	88.8178	1.9485	3
on HB101	345	266.454	2.42562	9
on HB101	348	29.6059	1.47138	1
on HB101	349	59.2119	1.77241	2
on HB101	350	148.03	2.17035	5
on HB101	353	88.8178	1.9485	3
on HB101	356	266.454	2.42562	9
on HB101	357	29.6059	1.47138	1
on HB101	363	118.424	2.07344	4
on HB101	364	118.424	2.07344	4
on HB101	365	148.03	2.17035	5
on HB101	366	148.03	2.17035	5
on HB101	367	207.242	2.31648	7
on HB101	368	177.636	2.24953	6
on HB101	374	88.8178	1.9485	3
on HB101	375	29.6059	1.47138	1
on HB101	376	29.6059	1.47138	1
on HB101	377	59.2119	1.77241	2
on HB101	378	296.059	2.47138	10
on HB101	383	148.03	2.17035	5
on HB101	385	177.636	2.24953	6
on HB101	387	88.8178	1.9485	3
on HB101	388	236.848	2.37447	8
on HB101	389	207.242	2.31648	7
on HB101	390	29.6059	1.47138	1
on HB101	392	236.848	2.37447	8
on HB101	393	29.6059	1.47138	1
on HB101	395	118.424	2.07344	4
on HB101	396	29.6059	1.47138	1
on HB101	398	88.8178	1.9485	3
on HB101	400	29.6059	1.47138	1
on HB101	401	325.665	2.51277	11
on HB101	406	59.2119	1.77241	2
on HB101	408	29.6059	1.47138	1
on HB101	409	59.2119	1.77241	2
on HB101	410	29.6059	1.47138	1
on HB101	411	88.8178	1.9485	3
on HB101	412	236.848	2.37447	8
on HB101	416	118.424	2.07344	4
on HB101	417	59.2119	1.77241	2
on HB101	419	59.2119	1.77241	2
on HB101	421	59.2119	1.77241	2
on HB101	422	59.2119	1.77241	2
on HB101	424	207.242	2.31648	7
on HB101	425	118.424	2.07344	4
on HB101	426	29.6059	1.47138	1
on HB101	427	177.636	2.24953	6
on HB101	430	888.178	2.9485	30
on HB101	431	148.03	2.17035	5
on HB101	432	118.424	2.07344	4
on HB101	433	444.089	2.64747	15
on HB101	434	29.6059	1.47138	1
on HB101	435	29.6059	1.47138	1
on HB101	436	29.6059	1.47138	1
on HB101	437	118.424	2.07344	4
on HB101	438	59.2119	1.77241	2
on HB101	442	118.424	2.07344	4
on HB101	443	29.6059	1.47138	1
on HB101	444	29.6059	1.47138	1
on HB101	449	207.242	2.31648	7
on HB101	451	29.6059	1.47138	1
on HB101	452	207.242	2.31648	7
on HB101	453	355.271	2.55056	12
on HB101	454	29.6059	1.47138	1
on HB101	455	148.03	2.17035	5
on HB101	456	29.6059	1.47138	1
on HB101	457	88.8178	1.9485	3
on HB101	458	29.6059	1.47138	1
on HB101	461	88.8178	1.9485	3
on HB101	462	29.6059	1.47138	1
on HB101	464	59.2119	1.77241	2
on HB101	466	88.8178	1.9485	3
on HB101	469	296.059	2.47138	10
on HB101	471	29.6059	1.47138	1
on HB101	474	88.8178	1.9485	3
on HB101	487	59.2119	1.77241	2
on HB101	489	29.6059	1.47138	1
on HB101	492	29.6059	1.47138	1
on HB101	493	88.8178	1.9485	3
on HB101	494	148.03	2.17035	5
on HB101	499	88.8178	1.9485	3
on HB101	506	29.6059	1.47138	1
on HB101	516	59.2119	1.77241	2
on HB101	517	266.454	2.42562	9
on HB101	518	29.6059	1.47138	1
on HB101	519	29.6059	1.47138	1
on HB101	521	207.242	2.31648	7
on HB101	522	29.6059	1.47138	1
on HB101	523	118.424	2.07344	4
on HB101	524	29.6059	1.47138	1
on HB101	525	29.6059	1.47138	1
on HB101	526	29.6059	1.47138	1
on HB101	527	59.2119	1.77241	2
on HB101	530	207.242	2.31648	7
on HB101	533	59.2119	1.77241	2
on HB101	536	59.2119	1.77241	2
on HB101	543	266.454	2.42562	9
on HB101	544	296.059	2.47138	10
on HB101	545	88.8178	1.9485	3
on HB101	548	59.2119	1.77241	2
on HB101	549	29.6059	1.47138	1
on HB101	550	29.6059	1.47138	1
on HB101	555	29.6059	1.47138	1
on HB101	556	59.2119	1.77241	2
on HB101	557	29.6059	1.47138	1
on HB101	558	207.242	2.31648	7
on HB101	561	59.2119	1.77241	2
on HB101	562	236.848	2.37447	8
on HB101	563	148.03	2.17035	5
on HB101	565	414.483	2.61751	14
on HB101	567	148.03	2.17035	5
on HB101	568	88.8178	1.9485	3
on HB101	582	177.636	2.24953	6
on HB101	586	29.6059	1.47138	1
on HB101	587	29.6059	1.47138	1
on HB101	590	29.6059	1.47138	1
on HB101	593	29.6059	1.47138	1
on HB101	599	29.6059	1.47138	1
on HB101	600	29.6059	1.47138	1
on HB101	603	621.725	2.7936	21
on HB101	604	88.8178	1.9485	3
on HB101	606	88.8178	1.9485	3
on HB101	607	59.2119	1.77241	2
on HB101	609	207.242	2.31648	7
on HB101	610	59.2119	1.77241	2
on HB101	616	29.6059	1.47138	1
on HB101	619	59.2119	1.77241	2
on HB101	620	29.6059	1.47138	1
on HB101	622	88.8178	1.9485	3
on HB101	630	29.6059	1.47138	1
on HB101	631	59.2119	1.77241	2
on HB101	633	88.8178	1.9485	3
on HB101	634	29.6059	1.47138	1
on HB101	636	29.6059	1.47138	1
on HB101	637	29.6059	1.47138	1
on HB101	638	88.8178	1.9485	3
on HB101	639	29.6059	1.47138	1
on HB101	640	118.424	2.07344	4
on HB101	641	29.6059	1.47138	1
on HB101	642	177.636	2.24953	6
on HB101	648	29.6059	1.47138	1
on HB101	650	29.6059	1.47138	1
on HB101	653	59.2119	1.77241	2
on HB101	662	29.6059	1.47138	1
on HB101	665	296.059	2.47138	10
on HB101	666	59.2119	1.77241	2
on HB101	667	118.424	2.07344	4
on HB101	670	59.2119	1.77241	2
on HB101	672	29.6059	1.47138	1
on HB101	673	29.6059	1.47138	1
on HB101	676	59.2119	1.77241	2
on HB101	677	621.725	2.7936	21
on HB101	678	118.424	2.07344	4
on HB101	680	29.6059	1.47138	1
on HB101	681	88.8178	1.9485	3
on HB101	682	29.6059	1.47138	1
on HB101	685	236.848	2.37447	8
on HB101	686	266.454	2.42562	9
on HB101	687	177.636	2.24953	6
on HB101	690	88.8178	1.9485	3
on HB101	695	118.424	2.07344	4
on HB101	696	29.6059	1.47138	1
on HB101	698	118.424	2.07344	4
on HB101	699	29.6059	1.47138	1
on HB101	701	148.03	2.17035	5
on HB101	702	29.6059	1.47138	1
on HB101	704	621.725	2.7936	21
on HB101	705	503.301	2.70183	17
on HB101	706	177.636	2.24953	6
on HB101	707	118.424	2.07344	4
on HB101	708	59.2119	1.77241	2
on HB101	709	59.2119	1.77241	2
on HB101	715	59.2119	1.77241	2
on HB101	719	29.6059	1.47138	1
on HB101	722	29.6059	1.47138	1
on HB101	724	59.2119	1.77241	2
on HB101	725	88.8178	1.9485	3
on HB101	728	296.059	2.47138	10
on HB101	729	976.996	2.98989	33
on HB101	730	384.877	2.58532	13
on HB101	731	148.03	2.17035	5
on HB101	732	740.149	2.86932	25
on HB101	733	207.242	2.31648	7
on HB101	736	325.665	2.51277	11
on HB101	737	59.2119	1.77241	2
on HB101	738	88.8178	1.9485	3
on HB101	740	29.6059	1.47138	1
on HB101	742	29.6059	1.47138	1
on HB101	743	29.6059	1.47138	1
on HB101	746	29.6059	1.47138	1
on HB101	749	29.6059	1.47138	1
on HB101	750	29.6059	1.47138	1
on HB101	752	59.2119	1.77241	2
on HB101	754	236.848	2.37447	8
on HB101	755	59.2119	1.77241	2
on HB101	756	680.937	2.83311	23
on HB101	757	88.8178	1.9485	3
on HB101	758	29.6059	1.47138	1
on HB101	759	29.6059	1.47138	1
on HB101	762	29.6059	1.47138	1
on HB101	763	118.424	2.07344	4
on HB101	764	88.8178	1.9485	3
on HB101	766	177.636	2.24953	6
on HB101	767	29.6059	1.47138	1
on HB101	769	29.6059	1.47138	1
on HB101	770	29.6059	1.47138	1
on HB101	773	29.6059	1.47138	1
on HB101	779	29.6059	1.47138	1
on HB101	780	29.6059	1.47138	1
on HB101	782	29.6059	1.47138	1
on HB101	783	29.6059	1.47138	1
on HB101	786	29.6059	1.47138	1
on HB101	788	29.6059	1.47138	1
on HB101	798	118.424	2.07344	4
on HB101	800	118.424	2.07344	4
on HB101	801	88.8178	1.9485	3
on HB101	802	59.2119	1.77241	2
on HB101	803	29.6059	1.47138	1
on HB101	804	29.6059	1.47138	1
on HB101	805	29.6059	1.47138	1
on HB101	807	148.03	2.17035	5
on HB101	810	29.6059	1.47138	1
on HB101	812	29.6059	1.47138	1
on HB101	814	118.424	2.07344	4
on HB101	818	207.242	2.31648	7
on HB101	820	59.2119	1.77241	2
on HB101	823	59.2119	1.77241	2
on HB101	829	266.454	2.42562	9
on HB101	831	59.2119	1.77241	2
on HB101	832	118.424	2.07344	4
on HB101	834	88.8178	1.9485	3
on HB101	835	29.6059	1.47138	1
on HB101	836	29.6059	1.47138	1
on HB101	837	59.2119	1.77241	2
on HB101	839	118.424	2.07344	4
on HB101	840	59.2119	1.77241	2
on HB101	844	29.6059	1.47138	1
on HB101	847	266.454	2.42562	9
on HB101	848	29.6059	1.47138	1
on HB101	850	59.2119	1.77241	2
on HB101	855	148.03	2.17035	5
on HB101	857	3315.87	3.5206	112
on HB101	858	207.242	2.31648	7
on HB101	859	503.301	2.70183	17
on HB101	860	503.301	2.70183	17
on HB101	861	29.6059	1.47138	1
on HB101	862	59.2119	1.77241	2
on HB101	864	29.6059	1.47138	1
on HB101	866	29.6059	1.47138	1
on HB101	867	29.6059	1.47138	1
on HB101	870	59.2119	1.77241	2
on HB101	871	29.6059	1.47138	1
on HB101	875	29.6059	1.47138	1
on HB101	876	207.242	2.31648	7
on HB101	877	118.424	2.07344	4
on HB101	878	207.242	2.31648	7
on HB101	880	29.6059	1.47138	1
on HB101	881	325.665	2.51277	11
on HB101	884	1065.81	3.02768	36
on HB101	885	355.271	2.55056	12
on HB101	886	266.454	2.42562	9
on HB101	887	177.636	2.24953	6
on HB101	890	88.8178	1.9485	3
on HB101	893	29.6059	1.47138	1
on HB101	894	177.636	2.24953	6
on HB101	895	118.424	2.07344	4
on HB101	897	236.848	2.37447	8
on HB101	898	207.242	2.31648	7
on HB101	899	88.8178	1.9485	3
on HB101	900	29.6059	1.47138	1
on HB101	904	59.2119	1.77241	2
on HB101	905	29.6059	1.47138	1
on HB101	906	473.695	2.6755	16
on HB101	909	118.424	2.07344	4
on HB101	910	59.2119	1.77241	2
on HB101	912	59.2119	1.77241	2
on HB101	915	29.6059	1.47138	1
on HB101	919	29.6059	1.47138	1
on HB101	922	59.2119	1.77241	2
on HB101	927	29.6059	1.47138	1
on HB101	928	29.6059	1.47138	1
on HB101	930	29.6059	1.47138	1
on HB101	931	118.424	2.07344	4
on HB101	932	29.6059	1.47138	1
on HB101	933	148.03	2.17035	5
on HB101	934	59.2119	1.77241	2
on HB101	935	29.6059	1.47138	1
on HB101	936	118.424	2.07344	4
on HB101	940	29.6059	1.47138	1
on HB101	942	59.2119	1.77241	2
on HB101	944	88.8178	1.9485	3
on HB101	945	207.242	2.31648	7
on HB101	946	29.6059	1.47138	1
on HB101	949	29.6059	1.47138	1
on HB101	952	59.2119	1.77241	2
on HB101	953	29.6059	1.47138	1
on HB101	955	29.6059	1.47138	1
on HB101	962	118.424	2.07344	4
on HB101	963	236.848	2.37447	8
on HB101	964	29.6059	1.47138	1
on HB101	965	88.8178	1.9485	3
on HB101	967	29.6059	1.47138	1
on HB101	970	29.6059	1.47138	1
on HB101	972	148.03	2.17035	5
on HB101	973	29.6059	1.47138	1
on HB101	976	29.6059	1.47138	1
on HB101	977	59.2119	1.77241	2
on HB101	979	29.6059	1.47138	1
on HB101	980	59.2119	1.77241	2
on HB101	983	88.8178	1.9485	3
on HB101	986	59.2119	1.77241	2
on HB101	994	59.2119	1.77241	2
on HB101	998	29.6059	1.47138	1
on HB101	999	29.6059	1.47138	1
on HB101	1000	29.6059	1.47138	1
on HB101	1002	118.424	2.07344	4
on HB101	1005	29.6059	1.47138	1
on HB101	1011	29.6059	1.47138	1
on HB101	1012	858.572	2.93378	29
on HB101	1013	592.119	2.77241	20
on HB101	1016	236.848	2.37447	8
on HB101	1017	266.454	2.42562	9
on HB101	1018	59.2119	1.77241	2
on HB101	1024	236.848	2.37447	8
on HB101	1027	236.848	2.37447	8
on HB101	1028	88.8178	1.9485	3
on HB101	1029	148.03	2.17035	5
on HB101	1030	29.6059	1.47138	1
on HB101	1032	325.665	2.51277	11
on HB101	1033	59.2119	1.77241	2
on HB101	1036	1065.81	3.02768	36
on HB101	1038	59.2119	1.77241	2
on HB101	1044	29.6059	1.47138	1
on HB101	1045	148.03	2.17035	5
on HB101	1046	177.636	2.24953	6
on HB101	1047	59.2119	1.77241	2
on HB101	1048	118.424	2.07344	4
on HB101	1049	29.6059	1.47138	1
on HB101	1051	177.636	2.24953	6
on HB101	1054	59.2119	1.77241	2
on HB101	1057	29.6059	1.47138	1
on HB101	1058	88.8178	1.9485	3
on HB101	1059	88.8178	1.9485	3
on HB101	1064	118.424	2.07344	4
on HB101	1067	236.848	2.37447	8
on HB101	1068	266.454	2.42562	9
on HB101	1071	29.6059	1.47138	1
on HB101	1072	88.8178	1.9485	3
on HB101	1075	29.6059	1.47138	1
on HB101	1077	29.6059	1.47138	1
on HB101	1078	29.6059	1.47138	1
on HB101	1082	29.6059	1.47138	1
on HB101	1083	266.454	2.42562	9
on HB101	1085	2901.38	3.46261	98
on HB101	1086	29.6059	1.47138	1
on HB101	1091	384.877	2.58532	13
on HB101	1093	29.6059	1.47138	1
on HB101	1094	59.2119	1.77241	2
on HB101	1096	177.636	2.24953	6
on HB101	1097	325.665	2.51277	11
on HB101	1099	29.6059	1.47138	1
on HB101	1102	29.6059	1.47138	1
on HB101	1103	740.149	2.86932	25
on HB101	1106	88.8178	1.9485	3
on HB101	1109	59.2119	1.77241	2
on HB101	1110	532.907	2.72665	18
on HB101	1111	207.242	2.31648	7
on HB101	1112	88.8178	1.9485	3
on HB101	1113	29.6059	1.47138	1
on HB101	1114	59.2119	1.77241	2
on HB101	1117	266.454	2.42562	9
on HB101	1120	266.454	2.42562	9
on HB101	1122	29.6059	1.47138	1
on HB101	1123	29.6059	1.47138	1
on HB101	1124	148.03	2.17035	5
on HB101	1129	29.6059	1.47138	1
on HB101	1130	207.242	2.31648	7
on HB101	1132	29.6059	1.47138	1
on HB101	1133	29.6059	1.47138	1
on HB101	1134	29.6059	1.47138	1
on HB101	1135	29.6059	1.47138	1
on HB101	1137	29.6059	1.47138	1
on HB101	1140	266.454	2.42562	9
on HB101	1141	118.424	2.07344	4
on HB101	1142	88.8178	1.9485	3
on HB101	1144	88.8178	1.9485	3
on HB101	1147	148.03	2.17035	5
on HB101	1148	177.636	2.24953	6
on HB101	1149	59.2119	1.77241	2
on HB101	1150	29.6059	1.47138	1
on HB101	1152	59.2119	1.77241	2
on HB101	1153	29.6059	1.47138	1
on HB101	1156	59.2119	1.77241	2
on HB101	1158	59.2119	1.77241	2
on HB101	1159	177.636	2.24953	6
on HB101	1161	29.6059	1.47138	1
on HB101	1162	236.848	2.37447	8
on HB101	1163	59.2119	1.77241	2
on HB101	1166	118.424	2.07344	4
on HB101	1167	29.6059	1.47138	1
on HB101	1168	29.6059	1.47138	1
on HB101	1169	29.6059	1.47138	1
on HB101	1170	1125.03	3.05116	38
on HB101	1171	88.8178	1.9485	3
on HB101	1181	88.8178	1.9485	3
on HB101	1183	148.03	2.17035	5
on HB101	1184	532.907	2.72665	18
on HB101	1185	59.2119	1.77241	2
on HB101	1189	503.301	2.70183	17
on HB101	1190	59.2119	1.77241	2
on HB101	1191	29.6059	1.47138	1
on HB101	1194	59.2119	1.77241	2
on HB101	1195	29.6059	1.47138	1
on HB101	1197	29.6059	1.47138	1
on HB101	1198	88.8178	1.9485	3
on HB101	1199	59.2119	1.77241	2
on HB101	1201	88.8178	1.9485	3
on HB101	1203	29.6059	1.47138	1
on HB101	1204	266.454	2.42562	9
on HB101	1205	59.2119	1.77241	2
on HB101	1207	473.695	2.6755	16
on HB101	1208	88.8178	1.9485	3
on HB101	1212	59.2119	1.77241	2
on HB101	1213	59.2119	1.77241	2
on HB101	1215	148.03	2.17035	5
on HB101	1216	207.242	2.31648	7
on HB101	1217	29.6059	1.47138	1
on HB101	1219	29.6059	1.47138	1
on HB101	1223	29.6059	1.47138	1
on HB101	1224	29.6059	1.47138	1
on HB101	1225	59.2119	1.77241	2
on HB101	1226	88.8178	1.9485	3
on HB101	1227	177.636	2.24953	6
on HB101	1228	88.8178	1.9485	3
on HB101	1229	59.2119	1.77241	2
on HB101	1230	59.2119	1.77241	2
on HB101	1232	88.8178	1.9485	3
on HB101	1235	59.2119	1.77241	2
on HB101	1237	29.6059	1.47138	1
on HB101	1238	59.2119	1.77241	2
on HB101	1239	177.636	2.24953	6
on HB101	1241	236.848	2.37447	8
on HB101	1242	29.6059	1.47138	1
on HB101	1244	29.6059	1.47138	1
on HB101	1246	29.6059	1.47138	1
on HB101	1247	29.6059	1.47138	1
on HB101	1248	503.301	2.70183	17
on HB101	1249	1450.69	3.16158	49
on HB101	1250	236.848	2.37447	8
on HB101	1251	118.424	2.07344	4
on HB101	1253	29.6059	1.47138	1
on HB101	1256	29.6059	1.47138	1
on HB101	1257	29.6059	1.47138	1
on HB101	1258	29.6059	1.47138	1
on HB101	1259	384.877	2.58532	13
on HB101	1262	29.6059	1.47138	1
on HB101	1265	59.2119	1.77241	2
on HB101	1267	29.6059	1.47138	1
on HB101	1271	118.424	2.07344	4
on HB101	1276	236.848	2.37447	8
on HB101	1277	88.8178	1.9485	3
on HB101	1278	59.2119	1.77241	2
on HB101	1279	473.695	2.6755	16
on HB101	1280	88.8178	1.9485	3
on HB101	1282	29.6059	1.47138	1
on HB101	1283	29.6059	1.47138	1
on HB101	1284	29.6059	1.47138	1
on HB101	1285	118.424	2.07344	4
on HB101	1288	59.2119	1.77241	2
on HB101	1289	59.2119	1.77241	2
on HB101	1290	88.8178	1.9485	3
on HB101	1291	148.03	2.17035	5
on HB101	1292	29.6059	1.47138	1
on HB101	1293	29.6059	1.47138	1
on HB101	1295	29.6059	1.47138	1
on HB101	1299	148.03	2.17035	5
on HB101	1300	236.848	2.37447	8
on HB101	1306	355.271	2.55056	12
on HB101	1307	207.242	2.31648	7
on HB101	1309	118.424	2.07344	4
on HB101	1310	207.242	2.31648	7
on HB101	1311	59.2119	1.77241	2
on HB101	1312	29.6059	1.47138	1
on HB101	1313	207.242	2.31648	7
on HB101	1314	59.2119	1.77241	2
on HB101	1316	325.665	2.51277	11
on HB101	1318	177.636	2.24953	6
on HB101	1324	118.424	2.07344	4
on HB101	1326	29.6059	1.47138	1
on HB101	1329	29.6059	1.47138	1
on HB101	1331	444.089	2.64747	15
on HB101	1332	29.6059	1.47138	1
on HB101	1336	148.03	2.17035	5
on HB101	1337	59.2119	1.77241	2
on HB101	1339	29.6059	1.47138	1
on HB101	1341	296.059	2.47138	10
on HB101	1342	29.6059	1.47138	1
on HB101	1344	29.6059	1.47138	1
on HB101	1347	177.636	2.24953	6
on HB101	1348	769.755	2.88635	26
on HB101	1349	444.089	2.64747	15
on HB101	1350	384.877	2.58532	13
on HB101	1352	59.2119	1.77241	2
on HB101	1358	29.6059	1.47138	1
on HB101	1362	29.6059	1.47138	1
on HB101	1363	29.6059	1.47138	1
on HB101	1364	118.424	2.07344	4
on HB101	1365	29.6059	1.47138	1
on HB101	1366	266.454	2.42562	9
on HB101	1367	29.6059	1.47138	1
on HB101	1368	207.242	2.31648	7
on HB101	1369	29.6059	1.47138	1
on HB101	1370	59.2119	1.77241	2
on HB101	1372	118.424	2.07344	4
on HB101	1373	88.8178	1.9485	3
on HB101	1377	29.6059	1.47138	1
on HB101	1379	236.848	2.37447	8
on HB101	1380	29.6059	1.47138	1
on HB101	1385	29.6059	1.47138	1
on HB101	1387	29.6059	1.47138	1
on HB101	1388	148.03	2.17035	5
on HB101	1390	29.6059	1.47138	1
on HB101	1392	118.424	2.07344	4
on HB101	1394	29.6059	1.47138	1
on HB101	1395	29.6059	1.47138	1
on HB101	1396	148.03	2.17035	5
on HB101	1397	148.03	2.17035	5
on HB101	1398	29.6059	1.47138	1
on HB101	1399	266.454	2.42562	9
on HB101	1400	592.119	2.77241	20
on HB101	1401	29.6059	1.47138	1
on HB101	1403	29.6059	1.47138	1
on HB101	1405	59.2119	1.77241	2
on HB101	1406	148.03	2.17035	5
on HB101	1411	29.6059	1.47138	1
on HB101	1414	148.03	2.17035	5
on HB101	1415	29.6059	1.47138	1
on HB101	1418	148.03	2.17035	5
on HB101	1420	29.6059	1.47138	1
on HB101	1421	88.8178	1.9485	3
on HB101	1422	29.6059	1.47138	1
on HB101	1424	29.6059	1.47138	1
on HB101	1427	29.6059	1.47138	1
on HB101	1428	148.03	2.17035	5
on HB101	1429	88.8178	1.9485	3
on HB101	1432	88.8178	1.9485	3
on HB101	1434	59.2119	1.77241	2
on HB101	1437	59.2119	1.77241	2
on HB101	1438	88.8178	1.9485	3
on HB101	1439	59.2119	1.77241	2
on HB101	1442	414.483	2.61751	14
on HB101	1443	29.6059	1.47138	1
on HB101	1445	29.6059	1.47138	1
on HB101	1448	59.2119	1.77241	2
on HB101	1450	88.8178	1.9485	3
on HB101	1451	148.03	2.17035	5
on HB101	1453	118.424	2.07344	4
on HB101	1454	59.2119	1.77241	2
on HB101	1455	59.2119	1.77241	2
on HB101	1456	207.242	2.31648	7
on HB101	1459	29.6059	1.47138	1
on HB101	1461	29.6059	1.47138	1
on HB101	1465	29.6059	1.47138	1
on HB101	1472	29.6059	1.47138	1
on HB101	1476	266.454	2.42562	9
on HB101	1478	29.6059	1.47138	1
on HB101	1479	207.242	2.31648	7
on HB101	1482	29.6059	1.47138	1
on HB101	1485	59.2119	1.77241	2
on HB101	1488	266.454	2.42562	9
on HB101	1489	88.8178	1.9485	3
on HB101	1499	88.8178	1.9485	3
on HB101	1501	88.8178	1.9485	3
on HB101	1502	384.877	2.58532	13
on HB101	1503	29.6059	1.47138	1
on HB101	1509	29.6059	1.47138	1
on HB101	1513	88.8178	1.9485	3
on HB101	1514	59.2119	1.77241	2
on HB101	1517	88.8178	1.9485	3
on HB101	1518	29.6059	1.47138	1
on HB101	1519	88.8178	1.9485	3
on HB101	1521	29.6059	1.47138	1
on HB101	1524	59.2119	1.77241	2
on HB101	1529	29.6059	1.47138	1
on HB101	1530	59.2119	1.77241	2
on HB101	1531	118.424	2.07344	4
on HB101	1532	29.6059	1.47138	1
on HB101	1534	88.8178	1.9485	3
on HB101	1535	207.242	2.31648	7
on HB101	1538	148.03	2.17035	5
on HB101	1539	29.6059	1.47138	1
on HB101	1540	29.6059	1.47138	1
on HB101	1541	59.2119	1.77241	2
on HB101	1542	118.424	2.07344	4
on HB101	1543	59.2119	1.77241	2
on HB101	1547	59.2119	1.77241	2
on HB101	1548	88.8178	1.9485	3
on HB101	1550	207.242	2.31648	7
on HB101	1551	296.059	2.47138	10
on HB101	1552	29.6059	1.47138	1
on HB101	1554	59.2119	1.77241	2
on HB101	1558	29.6059	1.47138	1
on HB101	1561	29.6059	1.47138	1
on HB101	1562	207.242	2.31648	7
on HB101	1564	29.6059	1.47138	1
on HB101	1565	355.271	2.55056	12
on HB101	1566	651.331	2.8138	22
on HB101	1569	59.2119	1.77241	2
on HB101	1571	29.6059	1.47138	1
on HB101	1577	29.6059	1.47138	1
on HB101	1579	177.636	2.24953	6
on HB101	1581	29.6059	1.47138	1
on HB101	1583	59.2119	1.77241	2
on HB101	1584	29.6059	1.47138	1
on HB101	1587	29.6059	1.47138	1
on HB101	1592	29.6059	1.47138	1
on HB101	1593	29.6059	1.47138	1
on HB101	1595	88.8178	1.9485	3
on HB101	1596	651.331	2.8138	22
on HB101	1597	29.6059	1.47138	1
on HB101	1605	118.424	2.07344	4
on HB101	1606	29.6059	1.47138	1
on HB101	1607	59.2119	1.77241	2
on HB101	1608	88.8178	1.9485	3
on HB101	1609	177.636	2.24953	6
on HB101	1610	88.8178	1.9485	3
on HB101	1613	29.6059	1.47138	1
on HB101	1616	59.2119	1.77241	2
on HB101	1619	29.6059	1.47138	1
on HB101	1620	148.03	2.17035	5
on HB101	1622	29.6059	1.47138	1
on HB101	1629	88.8178	1.9485	3
on HB101	1630	59.2119	1.77241	2
on HB101	1631	29.6059	1.47138	1
on HB101	1632	444.089	2.64747	15
on HB101	1633	118.424	2.07344	4
on HB101	1639	29.6059	1.47138	1
on HB101	1643	88.8178	1.9485	3
on HB101	1650	29.6059	1.47138	1
on HB101	1651	207.242	2.31648	7
on HB101	1652	177.636	2.24953	6
on HB101	1653	384.877	2.58532	13
on HB101	1655	29.6059	1.47138	1
on HB101	1656	29.6059	1.47138	1
on HB101	1660	148.03	2.17035	5
on HB101	1661	296.059	2.47138	10
on HB101	1662	118.424	2.07344	4
on HB101	1665	118.424	2.07344	4
on HB101	1666	148.03	2.17035	5
on HB101	1667	118.424	2.07344	4
on HB101	1673	88.8178	1.9485	3
on HB101	1674	59.2119	1.77241	2
on HB101	1675	29.6059	1.47138	1
on HB101	1683	207.242	2.31648	7
on HB101	1684	1805.96	3.25671	61
on HB101	1685	148.03	2.17035	5
on HB101	1686	118.424	2.07344	4
on HB101	1687	29.6059	1.47138	1
on HB101	1689	29.6059	1.47138	1
on HB101	1691	29.6059	1.47138	1
on HB101	1692	207.242	2.31648	7
on HB101	1694	236.848	2.37447	8
on HB101	1695	266.454	2.42562	9
on HB101	1696	29.6059	1.47138	1
on HB101	1697	59.2119	1.77241	2
on HB101	1698	118.424	2.07344	4
on HB101	1699	59.2119	1.77241	2
on HB101	1702	29.6059	1.47138	1
on HB101	1706	29.6059	1.47138	1
on HB101	1708	118.424	2.07344	4
on HB101	1710	29.6059	1.47138	1
on HB101	1714	29.6059	1.47138	1
on HB101	1715	177.636	2.24953	6
on HB101	1716	266.454	2.42562	9
on HB101	1718	266.454	2.42562	9
on HB101	1719	266.454	2.42562	9
on HB101	1721	59.2119	1.77241	2
on HB101	1724	88.8178	1.9485	3
on HB101	1726	59.2119	1.77241	2
on HB101	1727	296.059	2.47138	10
on HB101	1729	29.6059	1.47138	1
on HB101	1732	29.6059	1.47138	1
on HB101	1735	799.361	2.90274	27
on HB101	1736	118.424	2.07344	4
on HB101	1738	59.2119	1.77241	2
on HB101	1739	29.6059	1.47138	1
on HB101	1740	118.424	2.07344	4
on HB101	1744	29.6059	1.47138	1
on HB101	1745	414.483	2.61751	14
on HB101	1746	59.2119	1.77241	2
on HB101	1751	88.8178	1.9485	3
on HB101	1753	29.6059	1.47138	1
on HB101	1754	444.089	2.64747	15
on HB101	1755	2250.05	3.35219	76
on HB101	1756	177.636	2.24953	6
on HB101	1757	473.695	2.6755	16
on HB101	1759	29.6059	1.47138	1
on HB101	1761	355.271	2.55056	12
on HB101	1762	59.2119	1.77241	2
on HB101	1763	148.03	2.17035	5
on HB101	1764	384.877	2.58532	13
on HB101	1765	473.695	2.6755	16
on HB101	1766	88.8178	1.9485	3
on HB101	1768	29.6059	1.47138	1
on HB101	1769	118.424	2.07344	4
on HB101	1770	29.6059	1.47138	1
on HB101	1771	29.6059	1.47138	1
on HB101	1772	29.6059	1.47138	1
on HB101	1773	88.8178	1.9485	3
on HB101	1777	59.2119	1.77241	2
on HB101	1778	917.784	2.96274	31
on HB101	1779	29.6059	1.47138	1
on HB101	1780	29.6059	1.47138	1
on HB101	1781	828.966	2.91854	28
on HB101	1782	88.8178	1.9485	3
on HB101	1783	858.572	2.93378	29
on HB101	1784	29.6059	1.47138	1
on HB101	1786	59.2119	1.77241	2
on HB101	1789	29.6059	1.47138	1
on HB101	1790	207.242	2.31648	7
on HB101	1791	29.6059	1.47138	1
on HB101	1792	88.8178	1.9485	3
on HB101	1794	29.6059	1.47138	1
on HB101	1795	1095.42	3.03958	37
on HB101	1796	207.242	2.31648	7
on HB101	1799	355.271	2.55056	12
on HB101	1800	296.059	2.47138	10
on HB101	1801	3996.8	3.60171	135
on HB101	1802	355.271	2.55056	12
on HB101	1804	59.2119	1.77241	2
on HB101	1805	148.03	2.17035	5
on HB101	1806	118.424	2.07344	4
on HB101	1809	29.6059	1.47138	1
on HB101	1810	29.6059	1.47138	1
on HB101	1811	59.2119	1.77241	2
on HB101	1812	118.424	2.07344	4
on HB101	1813	29.6059	1.47138	1
on HB101	1815	1006.6	3.00286	34
on HB101	1816	29.6059	1.47138	1
on HB101	1817	59.2119	1.77241	2
on HB101	1818	1332.27	3.12459	45
on HB101	1819	592.119	2.77241	20
on HB101	1820	177.636	2.24953	6
on HB101	1821	740.149	2.86932	25
on HB101	1823	118.424	2.07344	4
on HB101	1824	29.6059	1.47138	1
on HB101	1825	207.242	2.31648	7
on HB101	1826	266.454	2.42562	9
on HB101	1827	59.2119	1.77241	2
on HB101	1829	148.03	2.17035	5
on HB101	1832	59.2119	1.77241	2
on HB101	1835	88.8178	1.9485	3
on HB101	1838	118.424	2.07344	4
on HB101	1839	828.966	2.91854	28
on HB101	1840	532.907	2.72665	18
on HB101	1841	29.6059	1.47138	1
on HB101	1845	29.6059	1.47138	1
on HB101	1847	29.6059	1.47138	1
on HB101	1849	59.2119	1.77241	2
on HB101	1851	59.2119	1.77241	2
on HB101	1852	207.242	2.31648	7
on HB101	1853	59.2119	1.77241	2
on HB101	1854	148.03	2.17035	5
on HB101	1872	29.6059	1.47138	1
on HB101	1873	384.877	2.58532	13
on HB101	1875	296.059	2.47138	10
on HB101	1877	29.6059	1.47138	1
on HB101	1878	59.2119	1.77241	2
on HB101	1884	118.424	2.07344	4
on HB101	1885	325.665	2.51277	11
on HB101	1886	503.301	2.70183	17
on HB101	1887	59.2119	1.77241	2
on HB101	1894	473.695	2.6755	16
on HB101	1895	88.8178	1.9485	3
on HB101	1896	621.725	2.7936	21
on HB101	1897	148.03	2.17035	5
on HB101	1898	177.636	2.24953	6
on HB101	1899	88.8178	1.9485	3
on HB101	1902	29.6059	1.47138	1
on HB101	1903	29.6059	1.47138	1
on HB101	1906	177.636	2.24953	6
on HB101	1907	29.6059	1.47138	1
on HB101	1916	59.2119	1.77241	2
on HB101	1917	148.03	2.17035	5
on HB101	1919	59.2119	1.77241	2
on HB101	1929	59.2119	1.77241	2
on HB101	1930	29.6059	1.47138	1
on HB101	1936	177.636	2.24953	6
on HB101	1939	29.6059	1.47138	1
on HB101	1945	118.424	2.07344	4
on HB101	1946	29.6059	1.47138	1
on HB101	1947	177.636	2.24953	6
on HB101	1948	29.6059	1.47138	1
on HB101	1949	29.6059	1.47138	1
on HB101	1951	29.6059	1.47138	1
on HB101	1952	59.2119	1.77241	2
on HB101	1953	29.6059	1.47138	1
on HB101	1954	29.6059	1.47138	1
on HB101	1955	29.6059	1.47138	1
on HB101	1959	118.424	2.07344	4
on HB101	1962	444.089	2.64747	15
on HB101	1964	29.6059	1.47138	1
on HB101	1965	207.242	2.31648	7
on HB101	1966	29.6059	1.47138	1
on HB101	1968	59.2119	1.77241	2
on HB101	1970	266.454	2.42562	9
on HB101	1971	88.8178	1.9485	3
on HB101	1972	29.6059	1.47138	1
on HB101	1973	118.424	2.07344	4
on HB101	1977	29.6059	1.47138	1
on HB101	1980	29.6059	1.47138	1
on HB101	1983	148.03	2.17035	5
on HB101	1984	29.6059	1.47138	1
on HB101	1985	88.8178	1.9485	3
on HB101	1987	29.6059	1.47138	1
on HB101	1989	148.03	2.17035	5
on HB101	1990	29.6059	1.47138	1
on HB101	1991	29.6059	1.47138	1
on HB101	1992	88.8178	1.9485	3
on HB101	1996	59.2119	1.77241	2
on HB101	1997	148.03	2.17035	5
on HB101	1998	29.6059	1.47138	1
on HB101	2004	29.6059	1.47138	1
on HB101	2007	29.6059	1.47138	1
on HB101	2009	29.6059	1.47138	1
on HB101	2010	177.636	2.24953	6
on HB101	2011	29.6059	1.47138	1
on HB101	2015	29.6059	1.47138	1
on HB101	2016	88.8178	1.9485	3
on HB101	2017	29.6059	1.47138	1
on HB101	2019	473.695	2.6755	16
on HB101	2020	266.454	2.42562	9
on HB101	2021	177.636	2.24953	6
on HB101	2022	355.271	2.55056	12
on HB101	2027	59.2119	1.77241	2
on HB101	2031	29.6059	1.47138	1
on HB101	2033	29.6059	1.47138	1
on HB101	2034	236.848	2.37447	8
on HB101	2036	444.089	2.64747	15
on HB101	2037	29.6059	1.47138	1
on HB101	2039	29.6059	1.47138	1
on HB101	2041	29.6059	1.47138	1
on HB101	2042	29.6059	1.47138	1
on HB101	2043	59.2119	1.77241	2
on HB101	2044	236.848	2.37447	8
on HB101	2045	118.424	2.07344	4
on HB101	2046	29.6059	1.47138	1
on HB101	2049	236.848	2.37447	8
on HB101	2050	59.2119	1.77241	2
on HB101	2051	177.636	2.24953	6
on HB101	2053	680.937	2.83311	23
on HB101	2054	118.424	2.07344	4
on HB101	2056	148.03	2.17035	5
on HB101	2057	473.695	2.6755	16
on HB101	2058	29.6059	1.47138	1
on HB101	2059	29.6059	1.47138	1
on HB101	2061	59.2119	1.77241	2
on HB101	2062	118.424	2.07344	4
on HB101	2067	118.424	2.07344	4
on HB101	2070	118.424	2.07344	4
on HB101	2073	59.2119	1.77241	2
on HB101	2075	88.8178	1.9485	3
on HB101	2077	88.8178	1.9485	3
on HB101	2078	59.2119	1.77241	2
on HB101	2079	29.6059	1.47138	1
on HB101	2081	325.665	2.51277	11
on HB101	2083	29.6059	1.47138	1
on HB101	2085	29.6059	1.47138	1
on HB101	2086	266.454	2.42562	9
on HB101	2087	88.8178	1.9485	3
on HB101	2090	444.089	2.64747	15
on HB101	2091	29.6059	1.47138	1
on HB101	2093	59.2119	1.77241	2
on HB101	2096	88.8178	1.9485	3
on HB101	2100	29.6059	1.47138	1
on HB101	2104	88.8178	1.9485	3
on HB101	2105	59.2119	1.77241	2
on HB101	2106	236.848	2.37447	8
on HB101	2107	148.03	2.17035	5
on HB101	2111	29.6059	1.47138	1
on HB101	2112	148.03	2.17035	5
on HB101	2113	88.8178	1.9485	3
on HB101	2115	148.03	2.17035	5
on HB101	2116	177.636	2.24953	6
on HB101	2117	59.2119	1.77241	2
on HB101	2119	562.513	2.75013	19
on HB101	2120	88.8178	1.9485	3
on HB101	2122	355.271	2.55056	12
on HB101	2123	29.6059	1.47138	1
on HB101	2124	59.2119	1.77241	2
on HB101	2125	29.6059	1.47138	1
on HB101	2128	29.6059	1.47138	1
on HB101	2129	29.6059	1.47138	1
on HB101	2131	118.424	2.07344	4
on HB101	2135	59.2119	1.77241	2
on HB101	2137	59.2119	1.77241	2
on HB101	2138	148.03	2.17035	5
on HB101	2139	118.424	2.07344	4
on HB101	2141	118.424	2.07344	4
on HB101	2142	29.6059	1.47138	1
[truncated: 686 more rows]
